# Supplementary material for: Spicy food intake and overweight/obesity in rural Southwest China: findings from a cross-sectional study
Source: Front Nutr. 2025 Feb 3;12:1526775. doi: 10.3389/fnut.2025.1526775 (PMC11830619; doi:10.3389/fnut.2025.1526775)
Supplement: Supplementary file 1 [file Table_1.xlsx]

## Sheet: database
S_spicy_intake	S_spicy_frequency	S_age	S_agegroup3	S_agegroup	S_sex	S_marriage	S_education	S_occupation	S_occupation2	S_family_income	S_smoking	S_drinking	S_alcohol_consumption	S_hypertension	S_diabetes	S_dislipidemia	Total_energy_intake	S_bodyweight	S_BMI	S_overweight_obesity	spicy_at_age	spicy_age_duration	spicies	S_chili_sauce	S_chili_oil	S_dried_chili_pepper	S_fresh_chili_pepper	S_other_hot_spices	S_sensitivity_Analyses	zaliang	shulei	shucai	shuiguo	shuichan	danlei	rulei	douzhipin	hongrou	shiyongyou	anzhishucai	yan	DASH_score
0	1	45	2	2	2	1	1	5	1	1	0	0	0	0	0	0	1207.17	56.2	23.0934	0	5	40	1,2,4	0	0	0	0	0	1	1	4	5	5	1	1	5	4	5	2	5	3	28
0	1	47	2	2	2	1	1	4	1	1	0	0	0	0	0	0	688.674	55.5	23.1009	0	8	39	1,2,4	0	0	0	0	0	1	1	1	4	5	1	5	1	1	5	4	5	1	18
0	1	41	1	2	2	1	3	5	1	1	0	0	0.03151	0	0	0	1263.99	52.9	23.2007	0	16	25	1,4	0	0	0	0	0	1	3	5	2	5	1	5	5	5	5	5	3	5	30
0	1	44	1	2	2	1	3	1	2	2	0	0	0	0	0	0	843.045	48.1	23.5219	0	5	39	1,4	0	0	0	0	0	1	4	1	5	1	1	5	1	1	4	4	3	3	19
0	1	38	1	1	1	1	1	4	1	3	0	0	31.4248	0	0	0	3611.74	52	19.1001	0	6	32	1,3,4	0	0	0	0	0	1	3	5	4	5	1	5	5	5	1	3	5	#NULL!	#NULL!
0	1	60	3	4	1	1	1	1	2	1	0	0	0	0	0	0	1232.01	49.7	20.1631	0	8	52	1,3,4	0	0	0	0	0	1	3	5	2	1	5	5	1	1	3	4	1	2	13
0	1	33	1	1	2	1	1	5	1	4	0	1	10	0	0	0	2353.78	45	20.5442	0	8	25	1,2,4	0	0	0	0	0	1	3	5	5	5	1	4	5	5	1	1	5	5	29
0	1	69	3	4	1	2	2	5	1	3	0	0	0	1	0	0	1958	48.2	20.5904	0	8	61	1,2,4	0	0	0	0	0	1	3	4	3	5	4	4	4	4	4	3	5	4	27
0	1	63	3	4	1	1	3	4	1	2	0	0	0.98578	0	0	1	1410.88	66.3	21.4037	0	9	54	1,4	0	0	0	0	0	1	1	1	4	5	4	4	5	1	3	3	5	5	24
0	1	67	3	4	1	1	1	5	1	2	0	1	0.714286	0	0	0	2057.52	57.2	21.5288	0	8	59	1,4	0	0	0	0	0	0	3	5	5	5	5	5	5	5	3	5	5	3	29
0	1	31	1	1	2	1	3	1	2	2	0	0	0.98578	0	0	0	963.942	50.9	21.7438	0	8	23	1,4	0	0	0	0	0	1	3	4	2	5	5	5	5	5	4	5	5	4	28
0	1	63	3	4	2	1	3	1	2	1	0	1	5.97386	0	1	0	2106.58	51	22.0741	0	18	45	1,3,4	0	0	0	0	0	0	3	2	5	5	5	4	5	4	3	3	2	2	27
0	1	43	1	2	2	1	1	2	1	1	0	0	2.3	0	0	1	1298.46	60.1	22.9005	0	18	25	1,4	0	0	0	0	0	1	3	5	3	5	5	5	1	5	3	4	5	2	22
0	1	31	1	1	1	1	3	2	1	2	0	0	0	0	0	0	1813.6	65	23.03	0	9	22	1,2,4	0	0	0	0	0	1	1	1	1	5	1	1	5	1	3	4	5	5	21
0	1	36	1	1	2	1	3	4	1	2	0	0	264	0	0	0	2338.37	56.2	23.3923	0	5	31	1,2,3,4,5	0	0	0	0	0	1	3	5	2	5	3	5	5	4	3	2	3	3	25
0	1	35	1	1	1	1	3	4	1	4	0	1	0.714286	0	0	0	1994.89	60	23.4375	0	6	29	1,4	0	0	0	0	0	1	3	1	1	3	5	5	5	5	5	3	3	3	25
0	1	47	2	2	2	1	3	4	1	4	0	0	3.33333	0	0	0	2048.59	53	23.5556	0	6	41	1,2,4	0	0	0	0	0	1	4	5	2	5	1	5	5	1	1	3	5	4	22
0	1	48	2	2	1	1	3	2	1	2	0	1	78.5714	0	0	0	1655.71	62.5	23.815	0	9	39	1,2,4	0	0	0	0	0	1	3	3	3	1	5	5	5	1	3	4	5	2	18
0	1	31	1	1	2	1	3	2	1	4	0	0	1.53341	0	0	0	2012.79	56.1	23.9651	0	32	-1	1,3,4	0	0	0	0	0	1	3	5	3	5	5	5	5	5	1	3	3	4	26
0	1	59	2	3	1	1	3	1	2	1	0	1	20.9085	1	0	1	1490.55	37.8	13.8843	0	23	36	1,3,4	0	0	0	0	0	1	3	5	3	3	1	4	1	5	4	3	5	1	20
0	1	36	1	1	2	1	1	5	1	2	0	0	0	0	0	1	1526.52	43	15.7943	0	16	20	1,2,4	0	0	0	0	0	1	3	2	2	5	5	5	5	5	3	4	3	4	27
0	1	47	2	2	1	1	2	2	1	2	0	0	0	1	0	0	1593.64	41.6	16.0488	0	5	42	1,2,3,4,5	0	0	0	0	0	1	3	1	3	5	5	5	5	1	3	3	5	4	24
0	1	65	3	4	2	1	2	1	2	2	0	0	25.1416	0	0	0	1798.11	35	16.197	0	9	56	1,4	0	0	0	0	0	1	5	5	1	2	4	2	1	2	3	1	2	5	19
0	1	53	2	3	2	1	3	4	1	2	0	0	31.4248	0	0	0	1555.38	43	16.7969	0	10	43	1,3,4	0	0	0	0	0	1	3	5	5	5	1	1	1	1	5	5	3	2	22
0	1	58	2	3	2	1	1	5	1	2	0	1	42.8571	0	0	0	1068.38	35.9	16.9578	0	5	53	1,2,4	0	0	0	0	0	1	5	1	2	5	5	5	4	1	3	5	5	2	22
0	1	75	3	5	1	1	2	5	1	2	0	1	0.714286	0	0	1	1161.25	43.7	17.0703	0	6	69	1,3,4	0	0	0	0	0	1	1	5	1	5	1	5	5	1	4	4	5	2	19
0	1	63	3	4	1	1	3	5	1	2	0	0	17.6	0	0	0	1485.8	48.2	17.2828	0	8	55	1,3,4	0	0	0	0	0	0	3	5	2	3	1	5	5	1	5	4	1	5	24
0	1	48	2	2	2	1	2	5	1	1	0	0	0	0	0	0	1999.66	48.9	17.5338	0	16	32	1,2,4	0	0	0	0	0	1	3	5	5	5	5	5	1	5	4	1	2	2	25
0	1	53	2	3	1	1	3	5	1	2	0	1	0.714286	0	0	0	2553.07	45.6	17.5919	0	10	43	1,2,4	0	0	0	0	0	1	1	1	5	5	5	5	1	1	3	1	5	2	18
0	1	32	1	1	2	1	3	4	1	1	0	0	0	0	0	0	1451.9	43	17.6693	0	9	23	1,4	0	0	0	0	0	1	3	4	1	5	5	3	5	4	3	4	3	3	24
0	1	42	1	2	2	1	3	1	2	3	0	0	6.2832	0	0	0	2127.95	42	17.7096	0	6	36	1,3,4	0	0	0	0	0	1	3	5	2	5	5	5	3	5	4	4	5	1	23
0	1	76	3	5	2	2	2	5	1	2	0	0	0	0	0	0	1916.12	41.6	18.0055	0	16	60	1,3,4	0	0	0	0	0	1	3	5	3	5	5	5	5	5	3	5	5	3	27
0	1	52	2	3	2	1	2	5	1	2	0	0	0	0	0	1	2051.05	42.8	18.0469	0	10	42	1,3,4	0	0	0	0	0	1	3	2	5	1	5	5	5	1	3	1	5	5	23
0	1	40	1	2	2	1	3	4	1	3	0	0	0	0	0	0	2632.23	44.2	18.3975	0	8	32	1,2,3,5	0	0	0	0	0	1	3	5	4	3	5	5	1	5	3	1	5	1	20
0	1	30	1	1	2	1	1	4	1	1	0	0	12.5752	0	0	0	984.06	48.5	18.4804	0	18	12	1,2,3,4	0	0	0	0	0	1	1	1	2	1	1	5	1	1	5	5	5	1	12
0	1	41	1	2	1	1	3	4	1	3	0	1	9.01714	0	0	0	1556.51	49.3	18.5555	0	10	31	1,2,4	0	0	0	0	0	1	3	5	1	5	5	5	1	1	4	2	2	3	18
0	1	45	2	2	2	1	1	5	1	4	0	0	6.4064	0	0	0	2696.01	48.1	18.5564	0	10	35	1,3,4	0	0	0	0	0	1	3	5	2	5	5	5	5	1	4	1	3	4	24
0	1	48	2	2	2	2	3	5	1	2	0	0	25.1416	0	0	0	1187.69	49.7	18.706	0	6	42	1,4	0	0	0	0	0	1	3	1	2	5	1	5	5	5	5	5	5	#NULL!	#NULL!
0	1	73	3	5	1	1	3	1	2	1	0	0	0	1	0	0	1957.25	44.4	18.7215	0	6	67	1,2,4	0	0	0	0	0	1	3	5	1	5	5	5	5	5	1	4	1	2	22
0	1	46	2	2	2	1	3	5	1	2	0	0	1.15	0	0	0	2167.01	50.4	18.7388	0	6	40	2	0	0	0	0	0	1	3	5	3	5	5	5	5	5	4	1	5	2	27
0	1	36	1	1	2	1	3	1	2	4	0	0	0	1	0	0	1380.02	48.1	18.7891	0	8	28	1,2,4	0	0	0	0	0	1	3	5	1	5	4	5	5	5	3	5	1	2	24
0	1	53	2	3	2	1	3	5	1	4	0	1	22.619	1	0	1	1474.24	44	18.7962	0	8	45	1,2,4	0	0	0	0	0	1	3	4	1	5	4	5	5	4	4	5	4	3	25
0	1	78	3	5	1	1	2	5	1	1	0	0	0	1	0	0	697.389	51.3	18.843	0	23	55	1,2,4	0	0	0	0	0	1	3	4	2	4	1	5	1	5	5	5	3	3	23
0	1	70	3	5	2	1	2	5	1	2	0	0	0	1	0	0	1408.66	43	18.8588	0	10	60	1	0	0	0	0	0	0	3	5	3	5	1	5	4	1	3	3	2	2	21
0	1	72	3	5	1	1	2	5	1	2	0	0	11.7304	1	0	0	1227.94	51	18.9619	0	8	64	1,2,4	0	0	0	0	0	1	3	1	2	4	4	5	1	3	4	4	5	3	20
0	1	37	1	1	1	1	2	5	1	1	0	0	44	0	1	1	1895.3	55	19	0	6	31	1,3,4	0	0	0	0	0	0	1	4	3	5	5	5	1	5	4	3	2	4	23
0	1	70	3	5	2	2	1	5	1	2	0	1	0.23	0	0	0	764.033	42.2	19.0082	0	8	62	1,4	0	0	0	0	0	0	4	1	1	1	1	5	5	4	5	4	3	3	23
0	1	34	1	1	2	1	3	1	2	4	0	0	0	0	0	1	1388.59	43.5	19.0781	0	8	26	1,2,4	0	0	0	0	0	1	3	4	2	5	5	5	1	1	3	4	5	2	17
0	1	68	3	4	1	1	2	1	2	1	0	1	14.2857	1	0	0	1704.7	49	19.1406	0	9	59	1,4	0	0	0	0	0	1	3	5	3	2	1	5	5	5	5	5	1	5	28
0	1	43	1	2	2	1	1	4	1	4	0	0	0	1	0	0	1803.68	46	19.1467	0	8	35	1,2,4	0	0	0	0	0	1	3	5	1	5	5	5	5	1	4	2	5	4	23
0	1	71	3	5	2	2	2	5	1	2	0	0	0	1	0	0	1627.53	47.8	19.1476	0	9	62	1,2,4	0	0	0	0	0	0	4	5	5	5	5	5	5	5	4	5	1	1	29
0	1	68	3	4	2	1	2	5	1	1	0	1	14.2857	1	0	0	1040.62	42	19.1746	0	8	60	1,2,4	0	0	0	0	0	1	4	1	2	1	5	5	1	1	4	5	5	5	18
0	1	49	2	2	1	1	3	5	1	1	0	1	0.714286	0	0	0	2163.41	51	19.1953	0	32	17	1,4	0	0	0	0	0	1	3	5	3	3	4	5	1	3	3	2	3	3	19
0	1	35	1	1	2	1	3	5	1	4	0	0	56.5752	0	0	0	2469.54	51.8	19.2594	0	9	26	1,3,4	0	0	0	0	0	1	3	5	3	5	4	5	1	1	3	1	5	1	17
0	1	36	1	1	1	1	3	2	1	2	0	0	0	0	0	0	1741.08	52.5	19.2837	0	5	31	1,2,4	0	0	0	0	0	1	4	1	2	5	1	1	5	1	1	4	5	5	23
0	1	45	2	2	2	1	2	1	2	2	0	1	0.714286	0	0	0	2529.63	49.4	19.2969	0	9	36	1,3,4	0	0	0	0	0	1	3	5	5	5	1	5	5	5	5	2	4	#NULL!	#NULL!
0	1	47	2	2	1	1	2	1	2	1	0	0	0	0	0	0	1487.87	47.6	19.3111	0	6	41	1,3,4	0	0	0	0	0	1	1	1	2	1	1	1	1	1	5	2	5	1	12
0	1	63	3	4	1	1	2	1	2	2	0	1	0.714286	0	1	1	3675.99	54	19.3625	0	6	57	1,2,4	0	0	0	0	0	0	3	5	3	5	5	5	1	1	1	3	2	3	17
0	1	55	2	3	2	2	1	5	1	2	0	1	0.714286	0	0	0	662.833	49	19.3821	0	8	47	1,3	0	0	0	0	0	1	4	5	1	5	5	5	5	4	5	5	5	5	29
0	1	59	2	3	1	1	1	1	2	1	1	1	0.32867	0	0	0	2325.92	52.5	19.4012	0	8	51	1,2,4	0	0	0	0	0	1	3	4	5	5	5	3	4	5	3	4	2	1	26
0	1	32	1	1	2	1	1	2	1	1	0	1	6.66667	0	0	0	1653.71	49.2	19.4613	0	9	23	1,2,4	0	0	0	0	0	1	1	5	1	5	5	5	5	5	4	3	3	5	26
0	1	61	3	4	2	1	1	5	1	1	0	0	0	1	0	0	1653.11	44.5	19.5167	0	6	55	1,2,4	0	0	0	0	0	1	4	5	1	1	3	5	5	5	3	2	2	1	20
0	1	39	1	1	2	1	3	2	1	3	0	0	1.64289	0	0	0	2517.55	50	19.5312	0	8	31	1,2,4	0	0	0	0	0	1	3	5	4	5	5	5	5	1	1	2	5	5	24
0	1	44	1	2	1	1	3	3	1	1	0	0	3.83341	0	0	0	1964.43	50	19.5312	0	8	36	1,2,4	0	0	0	0	0	1	1	5	3	5	3	5	1	1	1	4	5	5	17
0	1	38	1	1	2	1	1	5	1	4	0	1	35.7143	0	0	1	908.901	49.5	19.5799	0	6	32	1,2,4	0	0	0	0	0	1	3	5	1	5	4	5	1	4	4	5	3	4	22
0	1	36	1	1	2	2	3	5	1	1	0	0	0.32867	0	0	0	1412.63	43.5	19.5937	0	5	31	1,3,4	0	0	0	0	0	0	3	5	1	5	4	5	1	3	4	3	3	4	21
0	1	48	2	2	1	1	3	4	1	1	0	0	2.4112	1	0	0	2041.83	62.1	19.5998	0	8	40	1,2,3,4,5	0	0	0	0	0	1	1	5	3	1	1	5	1	5	5	1	5	4	20
0	1	38	1	1	1	1	3	2	1	2	0	0	14.2857	0	0	0	1418.6	49	19.6283	0	9	29	1,2,4	0	0	0	0	0	1	1	1	1	1	1	4	1	1	5	3	5	2	12
0	1	32	1	1	2	1	3	5	1	4	0	1	0	0	0	0	1437.91	49	19.6283	0	9	23	2,5	0	0	0	0	0	1	3	4	1	5	5	5	5	1	5	5	5	5	25
0	1	48	2	2	2	1	3	5	1	2	0	0	0	0	0	0	2270.57	49.8	19.6986	0	6	42	1,3,4	0	0	0	0	0	1	4	3	2	5	4	5	5	5	3	1	1	2	26
0	1	55	2	3	2	1	1	5	1	1	0	0	150	1	0	0	2634.11	44.4	19.7333	0	22	33	1,2,3,4,5	0	0	0	0	0	0	4	5	2	5	5	5	1	5	1	4	2	4	22
0	1	41	1	2	1	1	3	1	2	2	0	1	8.33333	0	0	1	767.676	51.2	19.7523	0	5	36	1,2,4	0	0	0	0	0	1	3	3	3	1	1	1	1	1	5	4	5	3	17
0	1	41	1	2	2	2	3	4	1	1	0	0	0	0	0	0	1443.12	50	19.7777	0	6	35	2	0	0	0	0	0	1	3	1	5	5	5	5	1	5	5	5	5	5	29
0	1	66	3	4	1	1	3	1	2	4	0	1	6.66667	1	0	0	1956.94	55.9	19.8058	0	16	50	1,3,4	0	0	0	0	0	0	4	5	2	1	1	5	5	5	5	3	5	3	25
0	1	40	1	2	2	2	3	2	1	3	0	0	0	0	0	0	1984.2	47.6	19.8127	0	16	24	1,3,4	0	0	0	0	0	1	3	5	5	5	5	5	5	5	3	1	2	1	27
0	1	53	2	3	2	1	1	1	2	1	0	0	0	0	0	1	2063	43.5	19.8594	0	9	44	1,4	0	0	0	0	0	1	3	5	3	2	1	5	1	1	4	2	3	2	16
0	1	49	2	2	1	1	3	3	1	1	0	0	0.03841	0	0	0	2003.81	50.9	19.8828	0	9	40	1,4	0	0	0	0	0	0	3	1	5	5	5	5	1	1	4	1	1	1	20
0	1	44	1	2	2	1	3	5	1	2	0	0	44	0	0	0	1837.73	43	19.8991	0	6	38	1,3,4	0	0	0	0	0	0	3	2	5	5	4	5	5	5	5	3	5	5	33
0	1	37	1	1	2	1	1	4	1	4	0	1	10	0	0	0	1669.74	47.9	19.9376	0	8	29	1,2,4	0	0	0	0	0	1	3	3	1	5	5	5	5	4	3	3	5	4	25
0	1	72	3	5	1	1	2	1	2	1	0	0	75.4248	1	0	0	3191.97	45.3	19.9998	0	6	66	1,3,4	0	0	0	0	0	1	3	1	2	5	5	5	1	4	1	1	3	2	18
0	1	45	2	2	2	1	3	5	1	1	0	0	12.5752	0	0	0	1348.09	45	20	0	7	38	2,5	0	0	0	0	0	0	4	1	5	5	1	4	5	1	5	4	5	1	26
0	1	33	1	1	2	1	1	4	1	1	0	1	57.1429	1	0	0	1338.12	50.7	20.0546	0	6	27	1,4	0	0	0	0	0	1	3	4	2	5	1	5	5	1	4	2	3	3	23
0	1	69	3	4	1	1	2	5	1	3	1	1	0.714286	1	0	0	2005.06	58	20.0692	0	8	61	1,3,4	0	0	0	0	0	1	3	2	5	2	5	5	5	5	5	1	4	2	27
0	1	33	1	1	2	1	3	2	1	3	0	0	1.69763	0	0	0	1742.74	56	20.0796	0	9	24	1,2,3,4,5	0	0	0	0	0	1	3	1	3	5	1	5	5	5	3	5	5	#NULL!	#NULL!
0	1	31	1	1	2	1	3	2	1	2	0	0	0.23	0	0	0	1327.55	55	20.202	0	9	22	1,4	0	0	0	0	0	1	3	5	4	5	5	4	4	5	3	4	5	5	29
0	1	43	1	2	2	1	3	5	1	2	0	0	0	1	0	0	1749.02	45.6	20.2667	0	23	20	1,2,4	0	0	0	0	0	1	1	3	5	5	5	5	1	1	1	3	5	4	18
0	1	33	1	1	2	1	3	4	1	1	0	1	0	0	0	0	1956.71	50.6	20.2692	0	8	25	1,2,3,4	0	0	0	0	0	1	3	5	3	5	5	5	5	5	1	4	5	3	25
0	1	69	3	4	1	1	3	1	2	1	0	1	25	1	0	0	967.88	52	20.3125	0	17	52	1,2,4	0	0	0	0	0	1	3	5	3	1	1	3	1	1	5	3	5	2	16
0	1	45	2	2	2	1	2	1	2	1	0	0	176	0	0	0	810.799	50.1	20.3254	0	5	40	1,3,4	0	0	0	0	0	1	1	5	1	1	1	1	1	1	5	5	5	4	14
0	1	55	2	3	2	1	3	5	1	2	0	0	1.47867	0	0	0	1564.7	50.1	20.3254	0	6	49	1,3,4	0	0	0	0	0	1	1	1	5	5	5	5	5	1	3	3	1	1	21
0	1	64	3	4	2	1	1	1	2	1	0	0	25.1416	1	0	0	1041.87	40.6	20.4215	0	9	55	1,3,4	0	0	0	0	0	1	1	5	2	2	3	1	1	1	5	2	4	1	13
0	1	37	1	1	2	1	3	3	1	1	0	0	77.528	0	0	0	2928.27	57	20.4382	0	6	31	1,4	0	0	0	0	0	1	5	1	2	5	5	5	5	5	3	3	5	1	26
0	1	32	1	1	2	1	1	5	1	1	0	0	0	0	0	0	1383.85	53	20.4467	0	5	27	1,2,4	0	0	0	0	0	1	3	5	2	5	5	5	5	5	4	1	5	3	27
0	1	45	2	2	1	1	3	3	1	2	0	0	37.7168	0	0	0	2237.06	52.4	20.4688	0	6	39	1,4	0	0	0	0	0	1	3	4	5	5	5	1	5	1	5	3	5	5	29
0	1	43	1	2	2	1	2	1	2	1	0	0	251.425	0	0	0	1987.71	46.1	20.4889	0	5	38	1,4	0	0	0	0	0	1	3	5	4	5	5	5	5	5	5	2	5	1	28
0	1	54	2	3	1	1	3	4	1	1	1	0	0	0	0	0	1624.65	57.9	20.5145	0	6	48	1,3,4	0	0	0	0	0	1	3	1	2	1	3	1	5	5	5	1	5	1	22
0	1	38	1	1	1	1	3	4	1	1	0	0	7.2336	0	0	0	1739.27	50.6	20.5282	0	18	20	2,5	0	0	0	0	0	1	1	1	2	4	5	5	5	3	4	4	5	5	24
0	1	34	1	1	2	1	2	5	1	2	0	0	88	0	0	0	1121.18	50	20.5457	0	9	25	1,2,4,5	0	0	0	0	0	1	1	4	2	4	1	5	1	5	5	5	5	3	21
0	1	46	2	2	2	2	2	1	2	1	0	1	6.84932	0	0	0	1373.67	52.6	20.5469	0	9	37	1,2,4	0	0	0	0	0	1	1	5	5	4	1	1	5	5	4	3	5	#NULL!	#NULL!
0	1	48	2	2	2	1	2	5	1	1	0	0	0	0	0	0	1706.31	46.4	20.6222	0	23	25	1	0	0	0	0	0	1	1	3	5	5	3	1	1	1	5	1	5	1	19
0	1	47	2	2	2	1	2	4	1	2	0	0	0.49289	0	0	0	1179.84	48.3	20.6331	0	6	41	1,4	0	0	0	0	0	1	3	1	1	2	1	1	1	5	5	1	5	1	18
0	1	74	3	5	2	1	3	5	1	4	0	0	17.6	1	0	0	2069.97	53	20.7031	0	9	65	1,4	0	0	0	0	0	0	3	5	5	5	5	5	1	1	3	1	5	2	20
0	1	49	2	2	1	1	3	1	2	2	1	1	0.714286	0	0	0	3319.45	57.1	20.7214	0	10	39	1,3,4	0	0	0	0	0	1	4	1	2	5	5	5	1	4	1	2	5	2	19
0	1	55	2	3	1	1	2	1	2	2	1	1	62.7255	1	1	0	3370.34	54.4	20.7285	0	6	49	1,2,4	0	0	0	0	0	0	3	5	5	1	4	5	1	1	1	2	2	3	15
0	1	48	2	2	1	1	3	1	2	1	0	0	7.3304	0	0	0	1038.38	63.5	20.7347	0	7	41	1,3,4	0	0	0	0	0	1	3	1	1	1	1	1	1	1	5	3	5	5	17
0	1	45	2	2	2	1	3	3	1	1	0	0	0	0	0	1	661.111	50	20.8117	0	16	29	1,4	0	0	0	0	0	1	5	1	1	1	1	1	1	1	5	5	5	5	19
0	1	69	3	4	2	1	3	5	1	3	0	0	1.64289	0	0	0	1687.62	50	20.8117	0	16	53	1,2,4	0	0	0	0	0	0	4	2	5	4	4	5	5	5	4	3	1	5	32
0	1	60	3	4	2	1	2	5	1	1	0	0	0	1	1	1	1273.12	45	20.8247	0	10	50	2,5	0	0	0	0	0	0	3	5	5	5	1	4	1	1	5	3	1	#NULL!	#NULL!
0	1	44	1	2	1	1	3	1	2	1	0	1	14.2857	0	0	1	3233.16	58.1	20.8326	0	6	38	1,5	0	0	0	0	0	1	1	5	5	1	5	5	5	1	3	1	1	1	17
0	1	71	3	5	1	1	2	1	2	2	0	0	37.7168	0	0	0	2666.62	54.8	20.881	0	9	62	1,2,4	0	0	0	0	0	1	3	5	5	5	1	5	1	5	3	1	5	2	24
0	1	76	3	5	1	1	2	1	2	2	0	0	1.69763	0	0	0	1394.83	48.9	20.8894	0	16	60	1,3,4	0	0	0	0	0	1	1	5	5	1	5	1	5	1	3	2	5	5	21
0	1	39	1	1	2	1	3	2	1	1	0	0	0.98578	0	0	0	1913.36	48.9	20.8894	0	5	34	1,2,4	0	0	0	0	0	1	1	1	5	5	5	5	1	1	1	4	2	5	19
0	1	33	1	1	2	1	3	2	1	3	0	1	2.3	0	0	0	2466.28	51.5	20.8933	0	8	25	1,2,4	0	0	0	0	0	1	3	5	5	5	1	5	5	5	1	2	2	#NULL!	#NULL!
0	1	30	1	1	1	1	1	4	1	4	0	1	25	0	0	0	1866.46	61.1	20.8953	0	8	22	1,2,4	0	0	0	0	0	1	3	5	1	5	5	5	5	5	4	1	2	5	28
0	1	36	1	1	1	1	3	2	1	2	0	0	0	0	0	0	1320.38	57	20.9366	0	32	4	1,2,4	0	0	0	0	0	1	1	1	1	5	5	4	1	1	4	2	5	3	16
0	1	34	1	1	2	1	1	1	2	2	0	1	21.4286	0	0	0	1921.11	54.3	20.9483	0	9	25	1,3,4	0	0	0	0	0	1	3	1	3	5	1	5	5	5	4	3	5	4	29
0	1	72	3	5	1	1	2	5	1	1	1	1	1.64289	1	0	0	1544.32	55	20.9572	0	10	62	1,2,4	0	0	0	0	0	1	3	1	4	5	1	5	1	5	5	5	1	1	24
0	1	74	3	5	1	1	2	1	2	1	0	0	12.5752	0	0	0	1443.27	53.7	20.9766	0	23	51	1,4	0	0	0	0	0	0	3	4	5	2	5	5	5	1	4	5	2	3	23
0	1	70	3	5	2	1	2	1	2	2	0	0	0	0	0	0	1267.33	46	21.0007	0	5	65	1,4	0	0	0	0	0	0	3	5	2	5	5	5	5	4	5	3	5	4	28
0	1	68	3	4	1	1	2	1	2	1	0	0	0	0	1	0	2458.7	55.8	21.0019	0	9	59	1,2,4	0	0	0	0	0	0	3	5	4	5	5	5	1	5	3	3	2	1	22
0	1	46	2	2	1	1	3	4	1	2	0	0	100.575	0	1	0	2051.82	51.8	21.0151	0	9	37	1,2,4	0	0	0	0	0	0	3	2	2	5	3	4	5	5	4	1	4	1	25
0	1	38	1	1	2	1	2	5	1	3	0	0	0	0	0	0	1593.31	50.5	21.0198	0	9	29	1,3,4	0	0	0	0	0	1	3	4	1	5	5	5	5	1	5	2	3	5	25
0	1	71	3	5	1	1	2	5	1	2	0	0	44	1	0	0	3085.76	58	21.048	0	16	55	1,2,3,4,5	0	0	0	0	0	1	3	5	5	5	5	5	1	3	4	5	5	5	26
0	1	44	1	2	2	1	1	4	1	4	0	0	0	0	0	0	1769.92	48	21.0517	0	9	35	1,2,4	0	0	0	0	0	1	4	5	3	5	1	5	5	5	5	1	5	2	29
0	1	48	2	2	2	1	2	5	1	1	0	0	0.98578	1	0	0	1778.37	45.5	21.056	0	17	31	1,3,4	0	0	0	0	0	1	4	5	5	5	5	1	1	1	5	1	1	2	23
0	1	48	2	2	2	2	3	5	1	2	0	0	9.504	0	0	0	1816.21	51	21.0916	0	6	42	1,2,4	0	0	0	0	0	1	3	5	2	5	5	4	5	1	3	3	2	2	21
0	1	44	1	2	2	1	2	5	1	1	0	0	0	0	0	0	1833.26	54	21.0938	0	6	38	1,2,4	0	0	0	0	0	1	3	2	1	3	1	5	1	5	5	1	5	2	20
0	1	46	2	2	2	1	3	2	1	2	0	0	176	0	0	0	1167.23	54	21.0938	0	6	40	1,3,4	0	0	0	0	0	1	3	5	1	5	5	5	1	1	4	3	5	2	17
0	1	68	3	4	1	1	2	1	2	1	0	0	2.3	1	0	0	1480.07	54.7	21.1026	0	32	36	1,2,4	0	0	0	0	0	1	3	1	5	1	1	3	5	1	4	3	3	1	20
0	1	79	3	5	1	2	1	5	1	1	0	1	3.94289	1	0	1	1397.05	48.8	21.1219	0	9	70	1,4	0	0	0	0	0	1	3	5	5	5	5	5	5	5	3	4	5	3	29
0	1	74	3	5	1	2	2	1	2	2	1	1	26.4286	0	0	0	1371.46	54.1	21.1328	0	19	55	1,2,4	0	0	0	0	0	1	3	5	2	5	5	5	5	5	5	4	3	2	27
0	1	37	1	1	2	1	3	1	2	2	0	1	0.03059	0	0	0	1066.62	54.8	21.1412	0	6	31	1,3,4	0	0	0	0	0	1	1	2	2	4	1	4	1	4	4	3	5	2	18
0	1	48	2	2	2	1	2	1	2	2	0	0	0	0	1	1	1691.11	50.9	21.1863	0	35	13	1,3,4	0	0	0	0	0	0	3	5	2	5	5	5	5	5	5	1	5	1	26
0	1	56	2	3	1	1	1	3	1	2	0	0	17.6	1	0	0	1516.65	56.4	21.2277	0	8	48	1,2,4	0	0	0	0	0	1	4	5	5	1	5	1	5	1	4	3	1	3	23
0	1	57	2	3	2	1	2	5	1	1	0	1	0.714286	0	0	1	923.853	53	21.2306	0	8	49	1,4	0	0	0	0	0	1	1	4	1	5	1	5	1	1	5	5	5	4	18
0	1	64	3	4	1	1	3	1	2	1	0	0	0	0	0	0	2186.31	53	21.2306	0	10	54	1,2,4	0	0	0	0	0	1	3	5	5	5	5	5	4	1	3	2	5	1	22
0	1	49	2	2	2	1	3	5	1	2	0	0	0.82133	1	0	0	1448.74	49.7	21.2312	0	8	41	1,3,4	0	0	0	0	0	1	3	3	1	5	4	4	4	4	5	3	5	5	27
0	1	34	1	1	2	1	3	5	1	4	0	0	37.7168	0	0	0	2407.6	47.8	21.2444	0	23	11	1,2,4	0	0	0	0	0	1	3	4	1	1	1	1	1	5	1	4	5	2	14
0	1	45	2	2	1	1	3	5	1	2	0	0	2.62867	0	0	0	2666.83	60.7	21.2528	0	8	37	1,2,4	0	0	0	0	0	1	3	5	2	5	5	5	5	5	3	4	5	5	28
0	1	44	1	2	1	1	2	1	2	1	0	0	0	0	0	0	2092.88	57.2	21.2671	0	6	38	1,2,4	0	0	0	0	0	1	1	1	2	1	1	1	1	1	1	2	5	3	10
0	1	66	3	4	2	2	1	5	1	3	0	1	71.4286	1	0	0	2889.27	48	21.3333	0	9	57	1,2,4	0	0	0	0	0	1	1	5	4	1	1	5	1	1	5	1	2	1	14
0	1	78	3	5	2	1	2	5	1	2	0	0	4.4	1	0	0	2202.34	48	21.3333	0	9	69	1,2,3,4,5	0	0	0	0	0	1	4	5	5	5	5	3	5	1	3	4	1	2	25
0	1	46	2	2	2	1	3	5	1	1	0	0	28.5714	0	0	0	635.901	48	21.3333	0	6	40	1,2,3,4,5	0	0	0	0	0	1	1	1	1	1	1	1	1	5	5	5	5	5	19
0	1	47	2	2	2	1	3	1	2	2	0	1	6.66667	0	0	0	2053.29	50.6	21.3358	0	9	38	1,2,3,4,5	0	0	0	0	0	1	3	5	2	5	5	5	1	4	1	4	5	3	19
0	1	76	3	5	2	1	1	1	2	1	0	0	0	1	0	0	1176.57	50	21.3593	0	6	70	1,3,4	0	0	0	0	0	1	4	4	1	2	4	3	1	5	5	4	3	3	21
0	1	69	3	4	1	1	2	1	2	1	0	0	64.9528	1	1	0	1047.59	64.7	21.3701	0	9	60	1,3,4	0	0	0	0	0	0	1	5	5	1	1	5	1	1	5	5	5	5	19
0	1	36	1	1	2	1	1	3	1	3	0	0	20.1168	1	0	0	1139.95	56.1	21.3763	0	22	14	1	0	0	0	0	0	1	1	3	2	5	1	5	1	1	4	5	5	5	19
0	1	44	1	2	1	1	3	2	1	1	0	1	57.1429	0	0	0	1534.91	64	21.3839	0	9	35	1,2,3,4,5	0	0	0	0	0	1	1	2	1	5	4	5	5	4	4	4	2	3	23
0	1	52	2	3	2	1	3	1	2	1	0	1	2.98693	1	1	0	797.255	50.1	21.402	0	6	46	1,4	0	0	0	0	0	0	3	5	3	1	4	1	1	1	4	5	5	2	15
0	1	52	2	3	1	1	3	1	2	3	0	1	23.8954	0	0	0	1288.88	59	21.4109	0	9	43	1,3,4,5	0	0	0	0	0	1	3	4	5	3	5	1	1	1	4	5	2	5	22
0	1	37	1	1	1	1	3	2	1	4	0	1	14.2857	0	0	0	1722.38	59	21.4109	0	6	31	1,3,4	0	0	0	0	0	1	3	5	1	4	5	5	5	5	4	5	5	5	27
0	1	75	3	5	1	1	2	5	1	2	0	1	0.714286	0	0	0	1902.32	55.5	21.4112	0	16	59	1,2,3,4,5	0	0	0	0	0	1	1	5	3	5	1	5	1	5	5	4	5	5	25
0	1	65	3	4	2	1	2	4	1	2	0	1	2.48858	0	0	1	2680.1	46.9	21.4116	0	5	60	1,2,3,4,5	0	0	0	0	0	0	4	5	5	5	5	5	5	5	4	3	5	3	31
0	1	37	1	1	1	1	3	3	1	2	1	0	0	0	0	0	1744.62	58.3	21.4141	0	5	32	1,2,3,4,5	0	0	0	0	0	1	1	1	1	5	1	5	1	1	3	4	5	5	17
0	1	55	2	3	1	1	3	5	1	1	1	1	29.8693	1	0	1	1279.54	57.6	21.4158	0	9	46	1,3,4	0	0	0	0	0	1	3	5	1	4	1	1	5	1	5	3	5	5	24
0	1	64	3	4	1	1	1	2	1	3	1	1	59.7386	0	0	0	2400.57	56.9	21.4159	0	9	55	1,2,3,4	0	0	0	0	0	1	4	5	5	3	5	5	5	5	3	4	5	5	30
0	1	56	2	3	2	1	3	5	1	2	0	0	251.425	0	0	1	1665.24	47.6	21.4405	0	19	37	1,2,4	0	0	0	0	0	1	1	5	1	5	5	5	3	3	4	2	2	3	20
0	1	48	2	2	1	1	3	1	2	2	1	1	3.33333	0	0	0	663.6	62	21.4533	0	7	41	1,2,3,4,5	0	0	0	0	0	1	1	1	1	1	1	1	1	1	5	5	5	4	14
0	1	43	1	2	2	1	3	4	1	1	0	0	0	0	0	0	1505.4	57	21.4536	0	10	33	1,2,3,4,5	0	0	0	0	0	1	3	1	5	5	5	5	5	5	3	4	5	3	29
0	1	45	2	2	2	1	3	4	1	2	0	0	0.49289	0	0	0	2064.39	55.7	21.4884	0	6	39	1,4	0	0	0	0	0	1	3	4	5	4	1	1	1	1	3	1	5	#NULL!	#NULL!
0	1	41	1	2	2	1	2	5	1	2	0	1	71.4286	0	0	0	983.598	52.3	21.4908	0	8	33	1,4	0	0	0	0	0	1	1	5	3	5	1	5	1	5	5	5	1	5	25
0	1	73	3	5	1	1	1	5	1	3	1	0	0	0	0	0	1253.22	60.7	21.5065	0	7	66	1,4	0	0	0	0	0	1	3	2	5	1	5	5	5	4	5	5	3	4	27
0	1	50	2	3	1	1	1	3	1	4	0	1	14.2857	0	0	1	1310.05	55.1	21.5234	0	6	44	1,2,4	0	0	0	0	0	1	1	1	1	5	5	5	1	1	5	4	5	1	15
0	1	49	2	2	1	1	3	3	1	1	0	0	8.8	0	0	0	1506.78	56.6	21.5668	0	6	43	1,2,4	0	0	0	0	0	1	1	1	4	5	1	1	1	1	4	2	5	3	19
0	1	34	1	1	2	1	1	2	1	3	0	0	0.49289	0	0	0	1296.62	50.5	21.5729	0	32	2	1,4	0	0	0	0	0	1	3	1	2	5	1	5	5	1	4	2	5	5	25
0	1	61	3	4	2	1	3	5	1	2	0	0	0	0	0	0	1514.64	50.5	21.5729	0	9	52	1,3,4	0	0	0	0	0	1	4	3	2	5	3	5	1	2	4	2	5	#NULL!	#NULL!
0	1	52	2	3	2	1	3	1	2	1	0	0	3.608	0	0	0	1061.91	49.2	21.578	0	23	29	1,2,3,4,5	0	0	0	0	0	1	1	1	2	1	1	1	1	1	5	5	5	3	14
0	1	61	3	4	2	1	2	5	1	2	0	0	0	0	0	0	2182.86	53.2	21.583	0	6	55	1,2,3,4,5	0	0	0	0	0	0	3	5	4	5	5	5	5	5	4	1	2	1	27
0	1	74	3	5	2	1	2	5	1	2	0	0	5.75	1	0	0	2819.44	46.7	21.6114	0	6	68	1,3,4	0	0	0	0	0	1	4	5	5	5	1	5	5	5	3	2	5	1	28
0	1	31	1	1	2	1	3	5	1	3	0	1	0.60789	0	0	1	1921.82	50.6	21.6156	0	32	-1	1,2,4	0	0	0	0	0	1	3	4	3	5	5	1	1	1	3	1	5	5	21
0	1	40	1	2	2	1	3	2	1	2	0	0	0	0	0	0	2042.12	53.3	21.6236	0	19	21	1,2,4	0	0	0	0	0	1	4	5	5	5	5	5	5	4	3	4	1	3	29
0	1	40	1	2	1	2	2	3	1	2	0	0	62.8584	0	0	0	1992.99	64.1	21.6671	0	5	35	1,2,4	0	0	0	0	0	1	5	5	2	1	1	5	1	1	3	5	5	4	17
0	1	40	1	2	2	1	3	5	1	3	0	1	0.714286	0	0	0	1846.33	52.1	21.6857	0	6	34	1,2,3,4,5	0	0	0	0	0	1	3	4	4	5	5	5	5	1	3	3	5	5	26
0	1	32	1	1	1	1	1	4	1	1	0	0	0	0	0	0	2029.1	59.8	21.7013	0	6	26	1,2,3,4,5	0	0	0	0	0	1	1	1	5	5	1	1	1	1	1	4	5	5	19
0	1	49	2	2	2	1	3	3	1	2	0	0	0	1	0	0	1708.65	53.5	21.7047	0	9	40	1,2,3,4,5	0	0	0	0	0	1	3	5	2	5	1	5	1	5	1	5	5	3	20
0	1	42	1	2	2	1	2	5	1	1	0	0	150.858	0	0	0	1599.46	49.5	21.7096	0	6	36	1,2,3,4,5	0	0	0	0	0	1	1	5	5	5	5	5	1	1	4	1	5	3	20
0	1	37	1	1	2	1	3	5	1	1	0	1	0.714286	0	0	0	1172.01	47.6	21.7312	0	6	31	1,2,4	0	0	0	0	0	1	3	4	1	5	5	5	1	1	5	2	4	1	17
0	1	41	1	2	2	1	3	2	1	2	0	0	0	0	0	0	1776.76	55.7	21.7578	0	8	33	1,4	0	0	0	0	0	1	1	1	2	5	4	5	5	1	1	3	5	1	16
0	1	78	3	5	1	1	3	5	1	2	0	0	0	1	0	0	866.87	56.4	21.7584	0	6	72	1,4	0	0	0	0	0	0	1	4	2	5	1	5	5	4	5	4	2	2	24
0	1	49	2	2	1	1	2	1	2	1	1	0	44	0	0	0	1741.85	63	21.7993	0	16	33	1,3,4	0	0	0	0	0	1	1	5	1	5	5	1	5	1	3	5	1	5	21
0	1	35	1	1	2	1	3	4	1	4	1	1	0.714286	0	0	0	554.62	50.4	21.8144	0	8	27	1,2,4	0	0	0	0	0	1	5	1	1	2	1	1	3	1	5	4	5	3	20
0	1	43	1	2	2	1	3	1	2	3	0	0	0	0	0	1	876.971	53.2	21.8606	0	8	35	1,2,4	0	0	0	0	0	1	3	4	1	4	5	5	5	4	5	3	4	4	26
0	1	46	2	2	2	1	3	1	2	2	0	1	14.2857	0	0	0	892.101	53.9	21.867	0	8	38	1,4	0	0	0	0	0	1	3	4	2	5	4	5	5	1	4	4	2	#NULL!	#NULL!
0	1	50	2	3	2	1	1	1	2	1	0	1	21.4286	0	0	0	981.792	55.3	21.8741	0	8	42	1,4	0	0	0	0	0	1	3	5	1	5	5	5	4	5	5	5	3	5	28
0	1	43	1	2	2	1	3	2	1	2	0	1	0.49289	1	0	0	1115.45	53.3	21.9017	0	9	34	1,3,4	0	0	0	0	0	1	3	4	1	5	5	4	5	1	4	5	1	4	23
0	1	67	3	4	2	2	2	5	1	2	0	0	100.575	0	1	1	2655.84	49.3	21.9111	0	16	51	2	0	0	0	0	0	0	4	4	5	4	1	5	5	1	1	1	5	1	21
0	1	39	1	1	2	1	1	4	1	2	0	0	0	0	0	0	1355.8	56.1	21.9141	0	8	31	1,3,4	0	0	0	0	0	1	3	1	2	5	3	5	5	5	3	4	2	1	24
0	1	38	1	1	2	1	1	5	1	3	0	0	0	0	0	1	1368.49	52	21.9261	0	9	29	1,4	0	0	0	0	0	1	1	3	3	5	4	5	5	5	5	4	5	3	27
0	1	43	1	2	2	1	3	3	1	3	0	0	0	0	0	0	2645.41	57	21.9899	0	9	34	1,2,4,5	0	0	0	0	0	1	4	5	2	5	5	5	5	5	4	1	5	4	29
0	1	48	2	2	2	1	2	5	1	2	0	1	0.714286	0	0	0	1285.96	57	21.9899	0	17	31	1,3,4	0	0	0	0	0	1	1	5	1	1	1	1	1	1	5	1	5	2	12
0	1	69	3	4	1	1	3	5	1	4	0	0	75.4248	1	0	0	1860.91	60.7	22.0279	0	16	53	1,4	0	0	0	0	0	0	4	5	5	5	5	5	5	5	4	5	2	4	32
0	1	44	1	2	2	1	3	3	1	3	0	1	0.00943	1	0	0	1769.67	55	22.0317	0	9	35	1,2,3,4,5	0	0	0	0	0	1	5	4	2	4	5	5	5	5	5	5	5	4	30
0	1	69	3	4	1	1	2	3	1	2	0	1	20.9085	1	0	0	811.301	55	22.0317	0	16	53	2	0	0	0	0	0	1	4	5	1	1	1	1	1	1	4	5	1	2	14
0	1	55	2	3	1	1	1	2	1	2	0	0	1.9272	1	0	0	2240.08	60	22.0386	0	9	46	1,3,4	0	0	0	0	0	1	4	5	3	5	1	4	1	1	4	5	2	3	21
0	1	70	3	5	1	1	3	1	2	1	0	1	41.9048	1	0	0	1677.21	49.6	22.0444	0	8	62	1,3,4	0	0	0	0	0	1	4	5	2	5	1	5	1	5	5	4	5	3	25
0	1	46	2	2	1	1	2	1	2	2	0	0	25.1416	0	0	0	1541.65	52.3	22.0526	0	6	40	1,3,4	0	0	0	0	0	1	3	4	1	5	1	3	1	1	4	3	1	2	17
0	1	71	3	5	2	1	2	1	2	1	0	0	8.8	1	0	0	903.168	51	22.0741	0	23	48	1,3,4,5	0	0	0	0	0	0	3	5	1	1	1	5	5	1	5	5	5	5	21
0	1	68	3	4	2	2	2	1	2	1	0	1	28.5714	1	0	0	2039.15	51.7	22.0855	0	9	59	1,2,4	0	0	0	0	0	1	1	3	5	5	5	4	5	5	5	1	2	1	27
0	1	45	2	2	2	1	2	1	2	1	0	0	0	1	0	0	2802.48	58.7	22.0934	0	9	36	1,4	0	0	0	0	0	1	3	5	3	5	5	5	2	5	3	1	4	5	26
0	1	49	2	2	1	1	3	5	1	2	1	0	1.15	0	0	0	1345.98	52.4	22.0948	0	6	43	1,2,3,4,5	0	0	0	0	0	1	3	1	5	1	1	2	1	1	4	3	2	2	17
0	1	44	1	2	2	1	3	4	1	4	0	0	0	0	0	1	1643.12	48.4	22.0964	0	9	35	1,4	0	0	0	0	0	1	3	5	3	4	1	5	5	5	5	3	3	#NULL!	#NULL!
0	1	62	3	4	1	1	3	3	1	1	0	0	2.9304	1	0	0	3555.34	58	22.1003	0	8	54	1,2,3,4,5	0	0	0	0	0	1	3	1	5	5	5	5	1	5	1	1	5	1	21
0	1	33	1	1	1	1	3	1	2	3	1	1	38.0952	0	0	0	3955.6	63.9	22.1107	0	10	23	1,3	0	0	0	0	0	1	3	5	5	5	5	4	1	5	1	2	2	3	23
0	1	32	1	1	2	1	1	4	1	3	0	1	2.0263	0	0	0	1189.37	55.9	22.1115	0	33	-1	1,4	0	0	0	0	0	1	3	4	1	5	5	5	5	4	5	1	1	4	27
0	1	52	2	3	2	1	1	1	2	1	0	0	0	0	0	0	1294.41	50.5	22.1482	0	5	47	1,4	0	0	0	0	0	1	4	5	5	4	4	4	5	4	5	4	4	2	29
0	1	55	2	3	2	1	3	1	2	1	0	0	0	0	0	0	1530.63	56.7	22.1484	0	8	47	1,2,4	0	0	0	0	0	1	3	5	3	1	5	5	1	5	4	3	1	2	19
0	1	45	2	2	2	1	2	5	1	2	0	0	0	0	0	0	724.395	51.2	22.1607	0	6	39	1,3,4,5	0	0	0	0	0	1	1	4	1	4	1	4	5	1	4	5	5	3	19
0	1	55	2	3	2	1	3	5	1	1	0	0	0	0	0	0	1073.22	58.2	22.1765	0	6	49	1,2,3,4	0	0	0	0	0	1	4	1	2	5	5	5	5	1	4	3	5	1	22
0	1	44	1	2	2	1	2	5	1	1	0	0	28.5714	0	0	0	1487.4	56.8	22.1875	0	6	38	1,2,4	0	0	0	0	0	1	1	4	2	5	1	5	5	5	5	1	5	3	26
0	1	41	1	2	2	1	1	5	1	2	0	1	0.714286	0	0	0	2345.74	54	22.1893	0	20	21	1,3,4	0	0	0	0	0	1	4	5	4	5	5	5	1	5	1	4	2	3	23
0	1	63	3	4	2	1	2	5	1	3	0	1	0.714286	0	0	0	3088.94	54.7	22.1916	0	9	54	1,3	0	0	0	0	0	1	3	4	4	5	5	5	1	1	1	3	2	4	19
0	1	48	2	2	2	2	2	1	2	1	0	0	0	1	0	0	3281.9	52	22.2137	0	6	42	1,4	0	0	0	0	0	1	4	5	3	5	1	5	4	1	5	1	2	1	23
0	1	64	3	4	2	2	1	5	1	1	0	0	0	1	1	0	818.37	52	22.2137	0	9	55	1,3,4	0	0	0	0	0	0	3	5	5	4	5	1	1	1	5	4	3	2	21
0	1	63	3	4	2	2	2	5	1	1	0	0	0	0	1	0	1431.58	56.6	22.2203	0	6	57	1,3,4	0	0	0	0	0	0	3	5	2	5	1	5	1	1	3	2	2	#NULL!	#NULL!
0	1	36	1	1	1	1	3	3	1	1	0	0	0	1	0	0	1104.65	61	22.2707	0	6	30	1,2,4	0	0	0	0	0	1	3	5	5	5	5	5	5	5	5	5	5	3	31
0	1	42	1	2	2	1	2	3	1	4	0	0	31.4248	1	0	0	2739.91	51.5	22.2905	0	10	32	1,2,4,5	0	0	0	0	0	1	3	5	1	5	5	5	1	5	1	1	4	1	17
0	1	60	3	4	1	1	1	5	1	1	0	0	0	1	1	0	1306.13	60.7	22.2957	0	17	43	1,2,3,4,5	0	0	0	0	0	0	3	2	5	1	1	5	1	5	3	5	5	#NULL!	#NULL!
0	1	70	3	5	1	1	3	5	1	3	0	1	0.714286	1	0	0	1693.11	57.8	22.2985	0	9	61	1,4	0	0	0	0	0	1	3	5	2	5	5	5	5	5	4	2	1	5	29
0	1	42	1	2	2	1	3	1	2	1	0	1	42.8571	0	0	0	1769.38	55	22.3133	0	6	36	1,4	0	0	0	0	0	1	3	5	4	5	5	5	1	4	3	4	3	5	25
0	1	45	2	2	1	1	1	2	1	2	0	0	18.8584	0	0	1	1350.46	48.9	22.3247	0	8	37	1,2,3,4,5	0	0	0	0	0	1	4	5	2	3	3	4	1	4	5	5	4	5	24
0	1	52	2	3	2	2	3	5	1	3	0	0	0	1	0	0	1622	57.2	22.3438	0	23	29	1,3,4	0	0	0	0	0	1	5	4	2	1	1	1	1	5	5	5	5	4	23
0	1	43	1	2	2	1	3	5	1	3	0	1	14.2857	0	0	0	1580	53	22.3478	0	6	37	1,4	0	0	0	0	0	1	1	5	3	5	5	5	1	4	4	2	2	4	22
0	1	35	1	1	1	1	3	4	1	2	0	0	0	0	0	0	1281.93	65.4	22.3659	0	8	27	1,2,4	0	0	0	0	0	1	3	5	1	5	5	5	1	5	3	5	5	3	21
0	1	44	1	2	2	1	3	1	2	1	0	0	0	1	0	0	1758.56	49	22.3703	0	8	36	1,3,4	0	0	0	0	0	1	4	5	5	5	1	4	1	4	5	2	3	3	27
0	1	35	1	1	1	1	3	1	2	3	1	0	18.8584	0	0	1	1795.17	61	22.4059	0	5	30	1,2,4	0	0	0	0	0	1	1	5	2	1	1	1	1	1	3	4	5	4	13
0	1	78	3	5	1	1	1	5	1	1	1	1	41.817	1	0	0	1518.13	58.2	22.4528	0	9	69	1,2,4	0	0	0	0	0	1	3	5	3	5	4	4	3	5	4	5	1	2	25
0	1	47	2	2	2	1	1	1	2	4	0	0	0	0	0	0	1092.15	57.5	22.4609	0	8	39	1,2,4	0	0	0	0	0	1	1	1	1	4	1	2	1	1	5	1	5	2	15
0	1	49	2	2	1	1	1	2	1	4	1	1	0.714286	0	0	0	1983.91	61.9	22.4633	0	9	40	1,2,3,4,5	0	0	0	0	0	1	3	5	5	1	5	5	1	1	4	3	1	1	16
0	1	39	1	1	2	1	2	5	1	2	0	0	0.65711	0	0	0	1845.38	56.1	22.4724	0	16	23	1,2,3,4,5	0	0	0	0	0	1	4	5	4	5	5	5	5	5	4	3	5	4	31
0	1	46	2	2	2	1	3	5	1	2	0	0	0	0	0	0	1302.37	54	22.4766	0	5	41	1,3,4	0	0	0	0	0	1	4	1	2	5	1	5	1	1	3	4	5	4	20
0	1	32	1	1	1	1	3	5	1	4	0	1	0.65711	0	0	0	2043.66	65	22.4913	0	8	24	1,2,4	0	0	0	0	0	1	3	1	1	5	1	5	1	1	1	5	5	4	16
0	1	33	1	1	1	1	3	1	2	1	0	0	7.3304	0	0	0	1411.26	65	22.4913	0	8	25	1,4	0	0	0	0	0	1	1	1	1	1	1	5	1	1	5	4	5	4	14
0	1	39	1	1	2	1	3	1	2	2	0	1	17.4429	0	0	1	1507.56	58.3	22.4914	0	6	33	1,2,4	0	0	0	0	0	1	1	1	1	1	1	1	1	1	5	1	5	1	11
0	1	68	3	4	2	2	3	5	1	1	0	0	125.717	1	0	0	884.142	46	22.495	0	6	62	1,2,4	0	0	0	0	0	1	3	3	1	2	4	1	5	3	5	3	5	5	24
0	1	68	3	4	2	1	1	4	1	1	0	0	25.1416	1	0	0	1720.58	52	22.5069	0	10	58	1,3,4	0	0	0	0	0	1	3	5	2	5	5	5	5	5	3	3	3	3	26
0	1	74	3	5	1	1	2	5	1	1	0	0	25.1416	1	0	0	2025.05	62.8	22.5178	0	19	55	1,3,4	0	0	0	0	0	1	1	1	5	5	1	5	1	1	3	3	5	2	18
0	1	56	2	3	2	1	1	5	1	3	0	0	0	0	1	0	1291.54	54.1	22.5182	0	16	40	1,2,4	0	0	0	0	0	0	3	5	2	5	5	4	1	5	5	4	5	4	25
0	1	55	2	3	1	1	3	1	2	1	0	0	25.1416	0	0	0	3778.94	50	22.5215	0	5	50	1,4	0	0	0	0	0	0	4	5	3	5	1	1	1	5	3	1	5	1	22
0	1	39	1	1	2	1	3	5	1	1	0	0	31.4248	1	0	0	1117.99	51.4	22.5429	0	6	33	1,5	0	0	0	0	0	1	1	1	5	1	1	1	1	1	5	4	5	3	17
0	1	48	2	2	1	1	3	1	2	1	0	0	0	0	0	0	1315.85	60.7	22.5684	0	6	42	1,2,4	0	0	0	0	0	1	3	5	2	1	1	1	1	1	3	5	1	4	15
0	1	44	1	2	1	1	3	3	1	3	0	0	2.4112	0	0	1	2160.22	63.7	22.5694	0	23	21	1,4	0	0	0	0	0	1	3	1	1	1	5	1	5	1	1	4	5	1	13
0	1	36	1	1	2	1	3	4	1	3	0	1	0.16744	0	0	0	2156.85	60	22.5827	0	16	20	1,3,4	0	0	0	0	0	1	1	1	5	5	1	5	1	1	1	5	5	5	19
0	1	30	1	1	2	1	3	2	1	3	0	0	8.8	0	0	0	1427.06	60	22.5827	0	8	22	1,2,4	0	0	0	0	0	1	1	5	2	5	3	4	5	3	5	2	2	3	24
0	1	43	1	2	1	1	2	3	1	1	0	0	0	1	0	1	1271.36	63	22.5896	0	32	11	1,2,3,4,5	0	0	0	0	0	1	1	1	5	1	1	1	1	1	4	4	5	2	15
0	1	54	2	3	1	1	3	1	2	1	0	0	264	0	0	0	1781.48	71.6	22.5982	0	6	48	1,2,3,4,5	0	0	0	0	0	1	3	1	2	5	1	1	1	5	5	3	5	4	25
0	1	31	1	1	2	1	1	4	1	4	0	0	1.1704	0	0	0	1041.94	53	22.6409	0	14	17	1,2,4	0	0	0	0	0	1	4	1	3	5	1	1	5	1	5	3	5	4	27
0	1	49	2	2	2	1	1	4	1	2	0	0	2.9304	0	0	0	1749.73	53.7	22.6429	0	23	26	1,4	0	0	0	0	0	1	3	5	2	5	5	5	5	5	5	3	5	4	29
0	1	47	2	2	2	2	3	2	1	1	0	1	1.64289	0	0	0	882.42	54.4	22.6431	0	5	42	1,2,3,4,5	0	0	0	0	0	1	1	4	1	5	1	5	1	1	3	5	2	3	15
0	1	63	3	4	1	1	2	1	2	1	0	0	0	1	0	0	3253.91	58	22.6562	0	10	53	1,3,4	0	0	0	0	0	1	3	5	5	5	1	5	1	5	3	3	5	1	23
0	1	50	2	3	1	1	2	1	2	2	0	0	0	0	0	0	1393.61	58	22.6562	0	9	41	1,3,4	0	0	0	0	0	0	3	5	5	5	5	5	1	1	5	4	2	5	25
0	1	46	2	2	2	1	2	5	1	1	0	0	0	1	0	0	807.807	51	22.6667	0	8	38	1,3,4	0	0	0	0	0	1	1	4	1	4	3	3	1	1	5	2	5	3	16
0	1	70	3	5	2	1	1	1	2	1	0	0	0	1	0	0	1419.85	51	22.6667	0	23	47	1,3,4	0	0	0	0	0	1	4	5	4	1	1	5	5	1	5	5	2	2	22
0	1	64	3	4	2	2	3	5	1	1	0	0	6.9	1	0	1	1430.97	51.7	22.6744	0	16	48	1,2,3,4,5	0	0	0	0	0	0	3	5	2	3	4	2	4	5	3	2	5	5	25
0	1	46	2	2	2	1	2	1	2	1	0	0	0	0	0	0	1439.65	55.2	22.6824	0	20	26	1,2,3,4,5	0	0	0	0	0	1	1	1	2	5	1	5	1	1	5	4	3	1	16
0	1	43	1	2	2	1	3	5	1	2	0	0	8.8	0	0	0	1890.54	53.1	22.6836	0	8	35	1,2,4	0	0	0	0	0	1	3	1	5	5	5	5	5	1	3	1	5	3	25
0	1	46	2	2	2	1	3	1	2	1	0	0	25.1416	0	0	1	1383.97	53.8	22.6851	0	10	36	1,2,4	0	0	0	0	0	1	1	4	5	1	1	5	1	1	5	5	3	1	15
0	1	50	2	3	2	1	2	3	1	2	0	0	0	0	0	0	723.167	49.7	22.6899	0	9	41	1,3,4	0	0	0	0	0	1	3	1	2	5	5	5	1	1	5	5	1	4	21
0	1	44	1	2	2	2	3	5	1	1	0	0	0	0	0	0	2269.19	56.7	22.7127	0	8	36	1,2,4	0	0	0	0	0	1	3	4	2	5	5	5	5	1	3	1	1	2	21
0	1	35	1	1	2	1	3	5	1	4	0	1	71.4286	0	0	0	1546.93	56	22.719	0	6	29	1,2,4	0	0	0	0	0	1	3	5	1	5	5	5	5	4	3	2	2	2	23
0	1	69	3	4	1	2	2	1	2	1	0	0	264	0	0	0	1444.87	66.5	22.742	0	6	63	1,3,4	0	0	0	0	0	1	1	5	3	1	1	1	1	1	3	4	2	1	11
0	1	50	2	3	1	1	3	2	1	3	0	0	14.6696	0	0	0	2521.92	65	22.7583	0	9	41	1,3,4	0	0	0	0	0	1	5	4	3	5	5	5	1	1	3	3	5	1	19
0	1	47	2	2	1	1	3	1	2	1	0	1	1.15	0	0	0	867.275	62	22.7732	0	6	41	1,5	0	0	0	0	0	1	3	1	5	3	3	2	4	1	5	5	4	#NULL!	#NULL!
0	1	46	2	2	1	1	2	5	1	1	1	0	12.5752	1	0	1	903.546	62	22.7732	0	6	40	1,2,4	0	0	0	0	0	0	3	5	1	3	5	3	1	5	5	5	2	4	22
0	1	67	3	4	1	1	2	2	1	3	0	1	0.714286	1	0	1	902.014	49.9	22.7812	0	9	58	1,5	0	0	0	0	0	1	3	3	2	1	4	2	1	1	4	5	3	5	17
0	1	44	1	2	1	1	2	1	2	2	1	0	0	0	0	0	1055.25	65.9	22.8028	0	6	38	1,4	0	0	0	0	0	1	1	5	5	1	1	4	1	1	3	5	5	5	17
0	1	62	3	4	1	1	3	5	1	2	0	0	22	1	0	0	2084.29	52	22.806	0	9	53	1,4	0	0	0	0	0	1	3	5	4	5	5	5	5	1	1	4	2	3	22
0	1	41	1	2	2	1	3	4	1	3	0	0	0	0	0	0	687.897	52	22.806	0	6	35	1,2,3,4,5	0	0	0	0	0	1	3	5	1	3	1	1	1	1	5	3	5	5	19
0	1	52	2	3	2	1	2	5	1	1	0	0	0	0	0	0	1878.49	53.4	22.8117	0	15	37	1,5	0	0	0	0	0	1	5	5	3	5	5	5	5	5	4	5	2	4	31
0	1	34	1	1	1	1	3	5	1	1	0	1	0.714286	1	0	0	2298.69	62.9	22.8262	0	9	25	1,3,4	0	0	0	0	0	1	4	5	5	5	5	3	5	4	3	4	2	5	31
0	1	43	1	2	2	1	2	4	1	2	0	0	0	1	0	1	1248.49	57	22.8329	0	9	34	1,2,4	0	0	0	0	0	0	3	1	3	1	1	2	1	1	3	3	5	#NULL!	#NULL!
0	1	43	1	2	2	1	3	5	1	3	0	1	0.714286	0	0	0	2267.85	60	22.8624	0	6	37	1,3,4	0	0	0	0	0	1	4	4	4	5	5	5	5	5	5	4	3	3	31
0	1	41	1	2	1	1	3	4	1	1	0	1	0.714286	0	0	1	1992.09	61.5	22.8659	0	32	9	1,2,3,4,5	0	0	0	0	0	1	3	5	2	5	3	5	4	4	4	2	4	5	27
0	1	45	2	2	2	1	3	5	1	2	0	0	0	1	0	0	988.712	50.1	22.8725	0	6	39	1,3,4	0	0	0	0	0	1	1	1	5	1	4	5	1	1	5	3	5	1	15
0	1	47	2	2	1	1	3	1	2	2	0	1	0.714286	1	0	1	2589.5	58.6	22.8906	0	7	40	1,3,4	0	0	0	0	0	1	3	3	3	5	5	5	1	3	3	5	3	3	21
0	1	61	3	4	2	1	2	5	1	1	0	1	29.8693	1	0	1	3385.66	52.9	22.8965	0	9	52	1,2,3,4,5	0	0	0	0	0	1	3	5	1	2	5	5	5	1	4	1	5	1	17
0	1	46	2	2	2	1	2	5	1	1	0	0	31.4248	1	0	0	1378.57	64.7	22.9238	0	6	40	1,3,4	0	0	0	0	0	1	4	2	3	5	5	4	1	1	3	5	2	#NULL!	#NULL!
0	1	73	3	5	2	1	2	5	1	1	0	0	0	0	0	0	770.595	54.4	22.9381	0	17	56	1,3,4	0	0	0	0	0	0	1	5	1	1	1	5	5	1	4	5	3	3	16
0	1	62	3	4	1	1	3	4	1	2	0	0	0	0	0	0	1880.05	60.2	22.9386	0	6	56	1,4	0	0	0	0	0	1	3	5	2	5	5	5	1	5	3	3	2	1	20
0	1	60	3	4	1	1	2	1	2	1	0	0	0	1	0	0	1525.61	45	22.9592	0	6	54	1,5	0	0	0	0	0	1	5	1	1	1	1	1	1	1	5	1	5	2	16
0	1	70	3	5	1	1	2	1	2	1	0	1	32.1236	1	1	1	2201.95	68	22.9854	0	8	62	1,4	0	0	0	0	0	0	4	1	2	5	5	5	1	1	4	5	1	3	20
0	1	68	3	4	2	1	3	5	1	2	0	0	18.8584	0	0	0	1657.59	49	22.9874	0	9	59	1,3,4	0	0	0	0	0	1	4	4	2	5	5	5	5	1	4	5	1	2	23
0	1	51	2	3	2	1	3	5	1	1	0	1	28.5714	0	0	0	1901.11	54.2	23.0029	0	8	43	1,3,4	0	0	0	0	0	1	4	1	5	5	5	5	5	5	4	5	2	3	31
0	1	43	1	2	2	1	3	5	1	1	0	0	0	0	0	0	1273.71	56.7	23.003	0	8	35	1,2,4	0	0	0	0	0	1	3	5	1	5	5	5	5	4	4	3	3	5	27
0	1	46	2	2	2	2	3	4	1	1	0	0	88	1	0	0	1796.81	55.3	23.0177	0	6	40	1,3,4	0	0	0	0	0	1	3	1	3	5	1	5	5	1	4	2	5	3	24
0	1	47	2	2	2	1	2	5	1	3	0	1	1.66667	0	0	0	1815.06	53.2	23.0263	0	23	24	1,4,5	0	0	0	0	0	1	4	2	3	5	5	1	1	1	1	3	5	1	16
0	1	36	1	1	1	1	1	4	1	2	0	0	0	0	1	1	751.296	65	23.03	0	16	20	1,2,4	0	0	0	0	0	0	4	1	2	1	5	1	1	1	5	5	5	3	17
0	1	30	1	1	1	1	3	5	1	2	0	0	88	0	0	0	1992.3	65	23.03	0	5	25	1,4	0	0	0	0	0	1	3	1	1	5	1	5	5	1	3	4	5	5	23
0	1	78	3	5	2	2	1	5	1	2	0	0	14.2857	1	0	0	1070.87	49.8	23.046	0	16	62	1,2,3,4,5	0	0	0	0	0	1	3	4	1	4	4	5	5	1	5	5	5	4	23
0	1	46	2	2	1	1	3	4	1	2	1	1	3.156	0	0	1	1925.47	59	23.0469	0	33	13	1,2,4	0	0	0	0	0	1	3	5	1	2	4	5	5	4	4	3	3	3	22
0	1	55	2	3	1	1	2	3	1	2	0	1	0.714286	1	0	0	2979.65	62	23.0518	0	9	46	1,3,4	0	0	0	0	0	1	3	1	5	5	1	1	1	1	4	5	5	5	24
0	1	41	1	2	1	1	3	1	2	1	0	1	41.817	1	0	1	3110.9	69	23.0546	0	9	32	1,3,4	0	0	0	0	0	1	3	1	1	1	1	1	1	1	1	3	5	4	12
0	1	72	3	5	2	1	1	5	1	1	0	0	2.46422	1	1	1	1509.6	55.4	23.0593	0	7	65	1,4	0	0	0	0	0	0	3	5	5	1	5	5	1	1	1	5	1	2	14
0	1	48	2	2	1	1	3	4	1	3	0	1	14.9346	0	0	0	2171.15	62.8	23.067	0	8	40	1,2,3,4,5	0	0	0	0	0	1	3	5	2	5	5	5	5	5	3	3	2	5	28
0	1	44	1	2	2	2	3	4	1	4	0	1	0.714286	0	0	0	3041.52	54	23.0681	0	18	26	1,2,4	0	0	0	0	0	1	3	5	2	5	3	5	5	5	1	1	3	1	22
0	1	71	3	5	1	1	2	5	1	1	0	0	0	0	0	0	1106.68	59.1	23.0859	0	6	65	1,2,4	0	0	0	0	0	1	3	5	1	3	1	5	5	4	5	5	1	3	24
0	1	46	2	2	2	1	3	1	2	2	0	0	0	0	0	0	2516.07	59.9	23.1087	0	5	41	1,2,3,4,5	0	0	0	0	0	0	3	5	5	5	5	5	5	5	3	1	5	3	29
0	1	44	1	2	1	1	3	1	2	3	0	1	7.14286	0	0	0	1451.5	63	23.1405	0	33	11	1,4	0	0	0	0	0	1	3	5	3	5	5	5	5	5	4	4	2	4	29
0	1	64	3	4	2	2	1	5	1	1	0	0	0	1	1	0	1582.93	60	23.1473	0	8	56	1,2,4	0	0	0	0	0	0	3	1	1	5	3	5	5	1	5	5	1	4	24
0	1	41	1	2	2	2	3	5	1	4	0	0	1.15	1	0	0	1697.53	60	23.1473	0	8	33	1,5	0	0	0	0	0	1	3	5	2	5	5	5	5	4	4	5	2	3	26
0	1	61	3	4	2	1	2	1	2	1	0	0	6.9	1	0	0	691.078	53.5	23.1562	0	6	55	1,2,4	0	0	0	0	0	1	5	5	4	3	1	5	1	1	5	5	2	3	22
0	1	46	2	2	1	1	3	5	1	3	0	0	0	0	0	1	1644.04	65.4	23.1718	0	6	40	1,2,3,4,5	0	0	0	0	0	1	3	2	2	3	5	5	3	5	3	4	2	3	22
0	1	45	2	2	1	1	3	1	2	1	0	0	37.7168	0	0	0	2147.88	65.4	23.1718	0	9	36	1,2,4	0	0	0	0	0	1	5	1	3	5	1	5	1	1	1	5	5	4	20
0	1	46	2	2	2	1	3	5	1	3	0	1	0.82133	0	0	0	1960.63	55	23.1911	0	5	41	1,2,4	0	0	0	0	0	1	3	4	1	5	5	3	5	5	1	5	3	4	24
0	1	47	2	2	2	1	2	4	1	4	0	0	0	0	0	0	1751.61	55	23.1911	0	6	41	1,3,4	0	0	0	0	0	1	3	5	5	5	5	5	5	3	4	3	2	3	28
0	1	54	2	3	2	1	3	1	2	1	0	1	0.714286	1	0	0	2041.58	51.5	23.1972	0	5	49	1,2,4	0	0	0	0	0	1	3	5	5	2	5	3	1	1	5	2	2	1	18
0	1	49	2	2	1	1	3	3	1	3	0	0	0	0	0	0	1133.31	59.4	23.2031	0	5	44	1,3,4	0	0	0	0	0	0	1	5	3	5	5	4	5	5	5	5	1	5	29
0	1	49	2	2	1	1	3	3	1	2	1	0	1.4696	1	0	0	2467.63	65.5	23.2072	0	6	43	1	0	0	0	0	0	1	1	5	2	4	1	1	1	1	5	2	5	4	18
0	1	34	1	1	1	1	1	4	1	3	0	0	18.8584	0	0	1	2215.74	67.1	23.218	0	9	25	1,3,4	0	0	0	0	0	1	3	4	2	5	5	5	5	5	3	3	5	5	28
0	1	32	1	1	2	1	3	5	1	2	0	0	0	0	0	0	1344.07	60.2	23.2244	0	9	23	1,3,4	0	0	0	0	0	1	3	5	3	5	5	5	5	5	3	5	2	5	29
0	1	34	1	1	2	1	1	2	1	2	0	0	8.8	0	0	0	1296.05	55.8	23.2258	0	6	28	1,3,4	0	0	0	0	0	1	3	4	1	5	5	4	5	1	4	5	5	4	23
0	1	45	2	2	1	1	2	4	1	2	0	0	1.2584	0	0	1	1637.18	64.8	23.235	0	8	37	1,2,3,4,5	0	0	0	0	0	1	3	1	1	5	5	5	5	1	4	3	5	4	23
0	1	31	1	1	1	1	3	2	1	4	0	1	0.714286	0	0	1	1852.66	61	23.2434	0	6	25	1,3,4	0	0	0	0	0	1	1	5	1	5	5	5	5	3	3	1	2	#NULL!	#NULL!
0	1	65	3	4	2	2	3	1	2	2	0	0	132	0	0	0	2404.21	53	23.2446	0	9	56	1,3,4	0	0	0	0	0	1	1	5	5	2	4	4	1	5	3	4	3	2	19
0	1	30	1	1	2	1	3	2	1	4	0	0	0	0	0	0	1699.02	53	23.2446	0	8	22	1,4	0	0	0	0	0	1	3	5	3	5	5	5	5	1	4	2	2	5	26
0	1	56	2	3	2	1	3	2	1	1	0	1	7.14286	0	0	1	2153.06	62.2	23.2678	0	6	50	1,2,4	0	0	0	0	0	1	4	5	4	5	5	5	5	5	4	3	5	#NULL!	#NULL!
0	1	64	3	4	2	1	2	5	1	1	0	1	41.817	1	0	1	2100.81	51	23.2834	0	24	40	1,2,4	0	0	0	0	0	1	3	4	5	1	5	5	5	5	5	5	4	2	26
0	1	70	3	5	1	1	1	1	2	1	1	0	8.8	1	0	0	2849.06	58.9	23.2981	0	8	62	1,2,3,4,5	0	0	0	0	0	0	5	5	2	4	3	4	5	5	5	5	2	2	28
0	1	47	2	2	2	1	3	4	1	2	0	1	71.4286	0	0	0	2215.71	56.7	23.2988	0	32	15	1,2,4,5	0	0	0	0	0	1	3	5	2	5	5	5	5	5	3	1	1	1	24
0	1	46	2	2	1	1	1	2	1	2	0	0	1.64289	0	0	0	1953.99	65	23.3067	0	15	31	1,3,4	0	0	0	0	0	1	1	1	1	1	1	1	1	1	3	4	5	5	13
0	1	34	1	1	2	1	3	1	2	3	0	0	0	0	0	1	1228.88	65	23.3067	0	9	25	1,3,4	0	0	0	0	0	1	3	1	1	5	1	5	5	1	5	4	5	4	24
0	1	47	2	2	1	1	2	3	1	3	0	1	29.982	1	0	1	2574.18	56	23.3091	0	8	39	1,2,3,4,5	0	0	0	0	0	1	4	5	5	5	5	5	5	5	4	2	2	4	32
0	1	48	2	2	2	1	3	5	1	2	0	0	0	0	0	1	1553.15	59.7	23.3203	0	33	15	1,3,4	0	0	0	0	0	1	3	5	2	5	5	5	5	5	5	5	3	2	27
0	1	45	2	2	2	1	2	1	2	1	0	0	0	0	0	0	1272.87	53.2	23.3323	0	8	37	1,2,4	0	0	0	0	0	1	1	5	1	1	1	3	1	1	4	5	1	5	14
0	1	63	3	4	2	1	3	5	1	2	0	0	0	0	0	0	888.814	59	23.3377	0	9	54	1,3,4	0	0	0	0	0	1	3	5	5	5	1	5	3	1	5	5	3	5	27
0	1	44	1	2	1	1	3	1	2	1	0	1	71.4286	0	0	0	879.197	59	23.3377	0	9	35	1,3,4	0	0	0	0	0	0	3	5	3	5	5	5	5	5	5	5	1	5	31
0	1	55	2	3	2	1	3	5	1	1	0	1	10.3003	0	0	1	2396.06	59.8	23.3594	0	8	47	1,3,4	0	0	0	0	0	1	3	5	3	5	5	1	1	1	1	4	2	5	19
0	1	38	1	1	1	1	3	4	1	4	1	0	150.858	0	0	0	2026.79	44.5	23.3669	0	8	30	1,3,4	0	0	0	0	0	1	3	4	3	5	5	1	5	5	5	5	5	3	29
0	1	77	3	5	1	1	1	3	1	1	0	1	21.4286	1	0	0	3469.56	62.1	23.3731	0	6	71	1,3,4	0	0	0	0	0	0	1	5	1	5	5	5	1	1	1	3	1	2	12
0	1	63	3	4	1	1	3	5	1	4	0	1	8.33333	1	1	1	1261.21	65.2	23.3784	0	9	54	1,2,4	0	0	0	0	0	0	3	3	2	1	5	5	5	1	4	3	5	3	19
0	1	52	2	3	1	1	2	1	2	2	0	0	0	0	1	0	2074.34	70	23.3887	0	9	43	1,3,4	0	0	0	0	0	0	5	1	5	1	1	5	1	1	5	1	5	1	19
0	1	43	1	2	2	1	2	5	1	3	0	0	0	0	0	0	1123.61	58.4	23.3937	0	8	35	1,3,4	0	0	0	0	0	1	3	5	1	2	4	5	1	4	5	4	4	3	19
0	1	55	2	3	2	1	2	1	2	1	0	0	5.6056	0	0	1	1298.29	58.4	23.3937	0	8	47	1,4	0	0	0	0	0	0	3	5	5	2	5	1	4	3	5	4	4	2	24
0	1	47	2	2	1	1	2	3	1	2	0	0	0	0	1	0	1460.62	60.7	23.4173	0	19	28	1,4	0	0	0	0	0	0	1	5	4	5	3	1	1	1	5	5	4	2	19
0	1	47	2	2	2	1	3	4	1	3	0	0	0	0	0	0	3506.55	52	23.4224	0	16	31	1,2,3,4,5	0	0	0	0	0	1	3	5	5	5	1	5	1	5	5	1	1	3	27
0	1	64	3	4	1	1	2	1	2	3	1	0	31.4248	0	0	0	1819.2	63.8	23.4343	0	8	56	1,3	0	0	0	0	0	1	3	5	2	4	5	5	1	1	3	2	4	1	15
0	1	52	2	3	1	1	3	5	1	2	0	0	0.82133	0	0	0	1734.69	63.8	23.4343	0	6	46	1,3,4	0	0	0	0	0	1	3	5	5	5	5	5	1	5	3	3	3	3	25
0	1	62	3	4	1	1	3	5	1	4	0	1	0.714286	1	0	0	2643.47	60	23.4375	0	6	56	1,2,4	0	0	0	0	0	1	3	4	1	5	5	5	1	4	4	1	3	3	21
0	1	73	3	5	1	1	3	5	1	1	0	0	0	1	0	0	3272.97	57.8	23.4492	0	6	67	1,3,4	0	0	0	0	0	1	3	5	5	5	5	5	1	5	1	4	1	1	21
0	1	47	2	2	1	1	2	1	2	3	0	1	71.4286	0	0	0	1354.25	60.8	23.4559	0	19	28	1,2,3,4	0	0	0	0	0	1	3	1	3	1	1	4	1	1	4	2	5	1	14
0	1	43	1	2	2	1	3	4	1	3	0	0	1.9272	0	0	0	1304.06	54.2	23.4591	0	9	34	1,4	0	0	0	0	0	1	3	4	1	5	1	5	1	1	5	2	5	#NULL!	#NULL!
0	1	41	1	2	2	1	1	4	1	2	0	0	0	0	0	0	1511.75	56.4	23.4755	0	6	35	1,2,4	0	0	0	0	0	0	3	5	5	5	5	5	5	1	4	3	3	2	25
0	1	53	2	3	2	1	1	4	1	3	0	0	0.98578	0	0	0	2115.73	60.1	23.4766	0	8	45	1,2,4	0	0	0	0	0	1	3	5	1	5	5	5	5	4	1	5	5	4	23
0	1	67	3	4	1	1	1	1	2	2	0	1	21.4286	0	0	0	1511.4	62.4	23.486	0	9	58	1,3,4	0	0	0	0	0	0	3	3	4	5	4	5	5	1	5	2	5	4	27
0	1	53	2	3	2	1	2	1	2	1	0	0	0.84042	1	0	1	1886.78	54.3	23.5024	0	9	44	1,4	0	0	0	0	0	1	5	2	4	5	1	1	1	5	5	1	2	2	27
0	1	45	2	2	2	1	3	1	2	1	0	0	0	1	0	0	1373.48	50.8	23.5087	0	17	28	1,4	0	0	0	0	0	0	1	1	5	5	1	1	1	1	3	2	5	3	19
0	1	49	2	2	1	1	2	3	1	2	0	1	0.714286	0	0	0	2292.28	61	23.533	0	6	43	1,4	0	0	0	0	0	1	3	5	5	2	5	5	1	5	3	3	3	3	22
0	1	58	2	3	1	1	3	5	1	1	0	1	21.4157	0	1	0	1932.86	53	23.5556	0	9	49	1,2,4	0	0	0	0	0	0	3	5	5	3	5	5	5	5	5	4	1	1	27
0	1	46	2	2	2	1	3	4	1	2	0	0	0	0	0	0	1480.93	53	23.5556	0	6	40	1,4	0	0	0	0	0	1	5	1	1	5	1	5	5	2	5	4	4	2	25
0	1	55	2	3	2	1	3	5	1	1	0	1	0.714286	0	0	0	1515.3	59.6	23.575	0	8	47	1,2,4	0	0	0	0	0	1	3	5	5	5	5	5	5	5	4	4	5	5	32
0	1	63	3	4	1	1	2	5	1	4	0	0	0	0	0	0	2696.57	59.6	23.575	0	17	46	1,4	0	0	0	0	0	0	3	5	2	1	5	5	1	1	4	1	5	1	13
0	1	55	2	3	2	1	3	5	1	1	0	1	0.98578	0	0	0	931.109	46.9	23.5904	0	8	47	1,2,4,5	0	0	0	0	0	1	3	4	1	5	5	5	1	5	5	3	2	2	22
0	1	54	2	3	1	1	1	1	2	1	0	0	0	1	0	0	1984.7	69	23.597	0	9	45	1,4	0	0	0	0	0	1	3	5	5	5	1	5	1	5	4	4	5	5	28
0	1	59	2	3	1	1	3	3	1	2	0	0	0	0	0	0	1699.99	56.7	23.6004	0	8	51	1,3,4	0	0	0	0	0	1	3	4	2	2	5	5	1	1	4	5	2	4	17
0	1	38	1	1	2	1	3	4	1	1	0	1	0.714286	0	0	0	2872.07	51	23.6013	0	32	6	1,3,4	0	0	0	0	0	1	4	1	3	5	5	5	5	4	4	1	5	3	28
0	1	51	2	3	2	2	3	1	2	1	0	0	0	0	0	0	904.89	48.3	23.6197	0	33	18	1,3,4	0	0	0	0	0	1	4	1	3	5	1	5	5	5	5	5	1	3	30
0	1	51	2	3	2	2	3	1	2	1	0	0	0.23	0	1	1	1515.94	53.9	23.6393	0	5	46	1,2,4	0	0	0	0	0	0	3	4	2	5	5	4	1	1	3	2	3	5	20
0	1	48	2	2	2	1	2	4	1	2	0	0	0	0	0	0	1058.96	66.8	23.6678	0	9	39	1,4	0	0	0	0	0	1	4	1	1	1	1	1	1	1	3	4	5	5	16
0	1	48	2	2	1	1	2	3	1	2	0	1	0.714286	0	0	1	2559.68	62.9	23.6742	0	9	39	1,2,4	0	0	0	0	0	1	3	1	5	5	5	4	1	5	3	1	2	5	27
0	1	31	1	1	2	1	2	5	1	2	0	1	1.15	0	0	0	1999.85	54	23.6832	0	29	2	1,4	0	0	0	0	0	0	4	1	1	5	1	1	4	1	3	1	5	1	19
0	1	32	1	1	2	1	3	1	2	3	0	0	0	0	0	0	2270.7	59.9	23.6937	0	8	24	1,3,4	0	0	0	0	0	1	4	5	2	5	5	5	5	5	4	5	2	5	30
0	1	59	2	3	1	1	3	5	1	3	0	0	25.1416	0	0	0	1790.47	69.3	23.6996	0	17	42	1,3,4	0	0	0	0	0	1	1	5	1	5	5	5	5	5	1	5	5	3	21
0	1	45	2	2	2	1	3	1	2	1	0	0	0	0	0	0	3702.44	59.2	23.7141	0	23	22	1,2,3,4,5	0	0	0	0	0	1	3	5	5	5	5	5	5	5	1	3	5	3	27
0	1	70	3	5	2	2	3	5	1	2	0	0	13.2	1	0	0	1762.76	57	23.7253	0	6	64	1,4	0	0	0	0	0	0	1	5	1	5	5	5	5	5	3	3	3	3	23
0	1	61	3	4	2	1	2	5	1	3	0	0	0	0	0	0	1365.48	54.2	23.7394	0	6	55	1,2,3,4,5	0	0	0	0	0	1	1	4	2	5	1	5	1	1	3	3	5	3	16
0	1	32	1	1	2	1	1	1	2	4	0	0	220	0	0	0	1187.79	51.3	23.7401	0	19	13	1,4	0	0	0	0	0	1	3	5	1	5	1	1	5	5	4	4	5	1	24
0	1	48	2	2	2	1	2	5	1	1	0	0	25.1416	0	0	0	2153.3	51.4	23.7864	0	10	38	1,2,4	0	0	0	0	0	1	3	5	3	5	5	4	5	4	3	4	2	4	27
0	1	40	1	2	1	1	1	5	1	2	1	0	25.1416	0	0	0	2274.22	59.4	23.7943	0	8	32	1,2,4	0	0	0	0	0	1	3	5	2	1	1	5	1	1	1	3	5	5	14
0	1	62	3	4	1	1	2	1	2	1	0	0	0	1	0	0	2280.16	55.7	23.7943	0	8	54	1,3,4	0	0	0	0	0	1	1	1	3	1	1	1	1	1	4	2	5	5	16
0	1	57	2	3	1	1	3	5	1	1	1	0	0	0	0	0	1460.66	64	23.7954	0	9	48	1,5	0	0	0	0	0	1	3	1	5	5	1	3	1	1	4	1	2	1	20
0	1	71	3	5	1	1	3	5	1	2	0	0	0	1	0	0	898.211	61.7	23.8031	0	6	65	1,5	0	0	0	0	0	1	5	5	1	3	5	4	4	1	5	5	3	1	20
0	1	41	1	2	1	1	3	1	2	2	0	1	0.714286	0	0	0	2494.78	72.9	23.8041	0	5	36	1,2,4	0	0	0	0	0	1	3	5	1	3	5	5	5	4	3	1	2	1	20
0	1	61	3	4	1	1	2	1	2	2	1	1	6.42471	1	0	0	1335.14	68	23.8087	0	8	53	1,2,4	0	0	0	0	0	1	3	1	2	1	1	1	5	1	3	5	1	1	16
0	1	37	1	1	1	1	1	5	1	2	0	1	11.2714	0	0	0	2596.37	61	23.8281	0	10	27	1,3,4	0	0	0	0	0	1	1	5	3	4	5	5	1	5	1	1	2	1	16
0	1	58	2	3	2	1	3	1	2	1	0	1	13.3333	0	0	0	1372.41	50.1	23.8288	0	9	49	1,4	0	0	0	0	0	1	3	5	2	5	1	4	5	1	3	3	5	2	21
0	1	49	2	2	1	1	2	2	1	2	1	0	6.2832	0	0	0	2095.15	69.7	23.8364	0	9	40	1,2,4	0	0	0	0	0	1	1	5	2	5	1	5	1	5	3	1	2	2	19
0	1	66	3	4	1	1	2	1	2	1	0	1	35.2381	1	0	1	1471.88	68.9	23.8408	0	8	58	1,2,4	0	0	0	0	0	1	1	4	2	2	3	5	1	5	4	1	3	1	16
0	1	45	2	2	2	1	3	1	2	2	0	1	4.28314	0	0	0	1943.19	55.1	23.8487	0	6	39	1,4	0	0	0	0	0	1	4	5	3	4	1	5	1	5	5	5	#NULL!	3	25
0	1	53	2	3	1	1	1	4	1	3	0	1	0	1	0	1	2429.01	62.6	23.8531	0	19	34	1,2,4	0	0	0	0	0	1	3	1	2	3	5	5	1	5	1	1	2	2	17
0	1	75	3	5	2	1	2	1	2	4	0	0	2.9304	1	0	0	1841.71	53	23.8728	0	7	68	1,2,4	0	0	0	0	0	1	3	5	1	5	5	5	1	2	1	3	4	4	17
0	1	64	3	4	2	1	1	1	2	1	0	0	0	1	0	1	3623.45	53	23.8728	0	9	55	1,2,4	0	0	0	0	0	1	3	5	5	5	5	5	1	5	3	1	3	1	23
0	1	49	2	2	2	1	2	1	2	2	0	0	12.5752	1	0	0	1303.97	58.1	23.8741	0	8	41	1,2,4	0	0	0	0	0	1	4	5	2	5	5	1	5	1	4	3	1	1	22
0	1	37	1	1	1	1	1	3	1	2	0	1	4.50857	0	0	0	2610.74	65	23.8751	0	9	28	1,2,3,4	0	0	0	0	0	1	1	5	5	5	1	5	5	5	1	4	5	5	27
0	1	43	1	2	1	1	3	2	1	4	0	0	25.1416	0	0	1	1652.23	65	23.8751	0	19	24	1,2,4	0	0	0	0	0	1	3	1	4	5	1	1	5	1	3	4	5	3	24
0	1	58	2	3	2	2	3	5	1	3	0	0	2.4112	1	0	0	1872.06	56.7	23.9079	0	7	51	1,3,4	0	0	0	0	0	1	3	5	5	5	5	1	1	4	3	5	5	2	23
0	1	42	1	2	1	1	1	3	1	4	0	1	14.2857	0	0	0	1230.79	72.4	23.9133	0	6	36	1,4	0	0	0	0	0	1	4	5	1	5	5	5	1	5	5	5	5	4	25
0	1	61	3	4	2	1	1	5	1	1	0	0	0	1	0	0	1190.26	56	23.9224	0	6	55	1,2,4	0	0	0	0	0	1	3	3	2	1	5	4	4	4	3	4	5	5	22
0	1	54	2	3	1	1	2	1	2	2	0	0	27.0248	1	0	0	3610.22	50.3	23.9239	0	10	44	1	0	0	0	0	0	1	1	5	4	5	5	1	1	1	1	1	1	1	14
0	1	49	2	2	2	2	3	5	1	2	0	1	0.49289	0	0	0	1613.34	50.3	23.9239	0	19	30	1,3,4	0	0	0	0	0	1	1	5	3	5	5	5	5	5	3	3	5	#NULL!	#NULL!
0	1	36	1	1	2	1	3	4	1	4	0	1	13.3333	0	0	0	2230.42	51	23.9257	0	8	28	1,3,4	0	0	0	0	0	1	3	5	2	5	5	5	5	5	4	4	2	5	29
0	1	30	1	1	2	1	3	3	1	1	0	0	0	0	0	0	1351.57	57.5	23.9334	0	6	24	1,3,4	0	0	0	0	0	1	1	1	5	5	1	1	1	1	3	5	5	5	21
0	1	69	3	4	1	1	2	1	2	1	1	1	0.714286	1	0	0	1360.54	59	23.9361	0	29	40	1,2,4	0	0	0	0	0	0	4	5	5	1	1	1	1	1	3	5	5	3	18
0	1	34	1	1	1	1	3	1	2	1	0	0	28.5714	0	0	1	2083.51	70	23.939	0	8	26	1,4	0	0	0	0	0	1	3	5	2	5	5	5	5	5	4	3	5	5	29
0	1	50	2	3	2	1	3	1	2	1	0	0	264	1	0	1	1348.45	54.6	23.9463	0	10	40	1,3,4	0	0	0	0	0	1	1	1	2	4	1	1	1	1	5	5	5	4	18
0	1	50	2	3	2	1	2	1	2	1	0	0	0	1	0	0	1253.34	63.4	26.733	1	5	45	1,2,4	0	0	0	0	0	0	3	5	5	3	3	2	1	4	5	3	2	1	22
0	1	67	3	4	2	1	2	1	2	1	0	0	37.7168	1	0	1	1458.1	65.1	28.5514	1	6	61	1,2,4	0	0	0	0	0	0	3	5	3	5	4	1	1	5	4	2	5	2	23
0	1	53	2	3	1	1	3	1	2	1	0	1	20.4795	1	0	0	2867.05	63	24.0055	1	5	48	1,2,4	0	0	0	0	0	1	4	5	2	5	5	5	5	5	5	1	3	3	29
0	1	47	2	2	1	1	2	1	2	3	0	1	29.8693	0	0	0	1076.16	70.4	24.2172	1	8	39	1,2,4	0	0	0	0	0	1	5	5	2	5	4	4	1	1	5	5	5	3	22
0	1	62	3	4	1	1	1	5	1	2	0	1	29.8693	0	0	0	2293.06	65	24.4646	1	8	54	1,2,4	0	0	0	0	0	1	1	5	2	5	5	5	5	4	4	2	5	4	25
0	1	68	3	4	2	1	1	5	1	1	0	0	11.7304	1	1	0	1745.2	63.1	25.5994	1	8	60	1,4	0	0	0	0	0	0	4	5	5	5	5	4	1	5	5	3	5	3	28
0	1	63	3	4	1	1	2	1	2	1	0	1	100	0	0	1	1748.8	64.3	26.0863	1	8	55	1,2,4	0	0	0	0	0	1	3	5	2	5	5	5	4	5	4	2	2	1	24
0	1	73	3	5	1	1	2	1	2	2	0	1	0.714286	1	0	0	1797.61	62.5	26.1832	1	8	65	1,4	0	0	0	0	0	1	3	5	5	5	5	5	5	5	4	5	2	1	28
0	1	62	3	4	2	1	1	5	1	1	0	1	25.7143	1	1	0	968.258	78.6	26.5684	1	9	53	1,3,4	0	0	0	0	0	0	3	3	2	5	3	5	5	5	5	5	3	4	29
0	1	30	1	1	1	1	1	3	1	2	0	1	0.714286	1	0	1	2105.38	73.2	26.8871	1	5	25	1,3,4	0	0	0	0	0	1	4	5	1	1	1	1	5	1	5	3	5	5	22
0	1	62	3	4	2	1	1	1	2	1	0	0	25.1416	0	1	1	2636.94	60	27.0258	1	9	53	1,2,4	0	0	0	0	0	0	4	5	3	5	5	4	3	4	3	1	3	1	23
0	1	46	2	2	1	1	1	4	1	1	0	1	1.66667	0	1	1	1876.81	74.6	27.4013	1	6	40	1,3	0	0	0	0	0	0	3	5	2	4	1	5	1	5	5	3	5	4	24
0	1	45	2	2	1	1	1	4	1	2	0	1	15.9524	0	0	0	2466.3	72	27.4348	1	8	37	1,4	0	0	0	0	0	1	5	1	5	1	5	5	1	5	3	1	5	2	22
0	1	40	1	2	1	1	2	4	1	4	0	0	8.8	0	0	0	1766.26	67.8	27.86	1	5	35	1,4	0	0	0	0	0	1	4	4	5	5	5	5	5	5	5	2	3	2	31
0	1	49	2	2	2	2	2	5	1	1	0	1	0.714286	0	0	0	2104.17	63	28	1	18	31	1,4	0	0	0	0	0	1	4	5	5	5	5	2	1	5	5	1	5	2	27
0	1	49	2	2	2	1	3	5	1	2	0	0	0	1	0	1	2284.05	63	28	1	5	44	1,2,4	0	0	0	0	0	1	3	5	2	5	5	3	4	3	1	1	3	1	19
0	1	48	2	2	2	1	2	3	1	1	0	0	0	0	0	0	1888.6	63	28	1	19	29	1,3,4	0	0	0	0	0	1	1	3	2	1	5	4	5	5	4	1	4	2	20
0	1	42	1	2	2	1	1	5	1	3	0	0	2.3	1	0	1	1849.31	67	28.251	1	19	23	1,3,4	0	0	0	0	0	1	3	1	2	5	5	5	5	5	1	2	5	1	22
0	1	73	3	5	2	1	2	5	1	4	0	0	6.2832	1	0	0	1333.93	68.2	28.3871	1	8	65	1,4	0	0	0	0	0	1	1	4	2	4	5	4	1	5	3	3	5	2	18
0	1	54	2	3	1	1	3	1	2	1	0	1	0.714286	1	0	0	1417.23	84	28.3937	1	23	31	1,3,4	0	0	0	0	0	1	3	5	3	5	1	5	1	5	5	1	1	2	24
0	1	53	2	3	1	1	1	5	1	2	0	0	94.2832	0	0	1	1594.85	76	28.6048	1	16	37	1,4	0	0	0	0	0	1	1	1	2	5	1	1	1	1	3	3	5	4	17
0	1	47	2	2	1	1	3	2	1	4	1	1	0.714286	1	0	0	1918.07	77	28.6288	1	8	39	1,2,4,5	0	0	0	0	0	1	3	4	3	4	5	5	1	5	3	2	5	3	22
0	1	53	2	3	1	1	1	4	1	2	0	1	0.714286	1	0	1	1874.84	81	29.3947	1	8	45	1,2,4	0	0	0	0	0	1	3	5	2	5	5	5	5	5	4	5	3	5	29
0	1	60	3	4	2	1	1	5	1	1	0	1	30.9524	1	0	0	1153.41	67	29.7778	1	5	55	1,4,5	0	0	0	0	0	0	4	4	4	5	5	4	1	1	4	3	5	1	20
0	1	75	3	5	2	1	2	5	1	3	0	0	1.64289	1	1	0	1711.07	74.4	30.1838	1	7	68	1,2,4	0	0	0	0	0	0	3	5	4	5	5	5	5	5	4	2	5	1	27
0	1	44	1	2	1	1	3	2	1	4	0	0	100.575	1	0	1	2079.76	85.6	30.3288	1	8	36	1,2,4	0	0	0	0	0	1	1	1	1	1	1	5	1	1	1	4	5	1	7
0	1	37	1	1	2	1	1	4	1	2	0	0	50	0	0	0	1091.99	60	24.0346	1	5	32	1,2,4	0	0	0	0	0	1	4	1	1	5	1	1	1	1	5	3	5	1	18
0	1	47	2	2	2	1	3	1	2	2	0	1	0.03841	0	0	0	2461.69	56.3	24.0506	1	9	38	1,2,4	0	0	0	0	0	1	3	5	2	5	5	5	1	5	3	1	5	5	24
0	1	56	2	3	1	1	1	2	1	2	1	1	31.56	1	1	1	2858.05	67.2	24.0955	1	8	48	1,2,4	0	0	0	0	0	0	3	5	5	5	5	4	1	5	3	1	2	2	24
0	1	45	2	2	1	1	2	3	1	2	0	1	0.714286	0	0	1	2965.71	73	24.1115	1	8	37	1,2,4	0	0	0	0	0	1	4	4	5	5	5	5	2	4	1	1	5	5	26
0	1	43	1	2	2	1	3	3	1	1	0	1	0.714286	0	0	0	2314.51	60.2	24.1147	1	32	11	1,4	0	0	0	0	0	1	3	1	5	5	5	5	5	1	1	1	5	2	22
0	1	52	2	3	2	1	2	5	1	2	0	0	12.5752	1	0	0	1987.39	55	24.1217	1	8	44	1,4	0	0	0	0	0	1	5	5	5	5	1	5	1	5	5	4	5	1	27
0	1	44	1	2	2	1	2	1	2	1	0	0	0	0	0	0	1301.24	52	24.2286	1	9	35	1,2,4	0	0	0	0	0	1	3	5	3	1	1	2	1	1	5	3	1	3	17
0	1	51	2	3	2	1	2	1	2	1	0	0	0	0	1	0	1161.71	54.6	24.2667	1	9	42	1,2,4	0	0	0	0	0	0	3	1	3	5	1	4	1	1	5	3	1	2	20
0	1	63	3	4	1	1	3	5	1	3	0	1	17.1326	0	0	0	1865.17	60.7	24.315	1	8	55	1,3,4	0	0	0	0	0	1	3	5	5	5	1	5	5	5	5	3	3	1	29
0	1	37	1	1	2	1	3	4	1	4	0	1	7.14286	0	0	0	1248.2	57.8	24.3717	1	6	31	1,2,4	0	0	0	0	0	1	3	5	1	5	5	5	5	5	3	4	5	5	27
0	1	64	3	4	1	1	2	5	1	2	1	1	41.817	1	0	0	1991.15	68	24.3824	1	7	57	1,2,4	0	0	0	0	0	1	3	4	5	1	1	5	1	1	5	2	2	1	17
0	1	59	2	3	1	1	3	1	2	1	0	0	1.4696	1	1	0	3064.74	65.6	24.3902	1	8	51	1,2,4	0	0	0	0	0	0	4	5	5	5	4	5	4	1	3	2	1	4	26
0	1	47	2	2	1	1	3	1	2	2	0	1	50	1	0	1	1606.04	72.3	24.4389	1	8	39	1,2,4	0	0	0	0	0	1	3	5	5	4	5	4	5	5	5	1	2	4	31
0	1	75	3	5	2	1	3	1	2	3	0	1	10.3003	0	0	0	1975.22	56	24.5603	1	8	67	1,4	0	0	0	0	0	0	3	5	5	5	5	5	5	5	3	5	3	5	31
0	1	32	1	1	1	1	3	3	1	4	0	1	14.2857	1	0	0	2540.22	68.6	24.5975	1	9	23	1,2,4	0	0	0	0	0	1	3	5	1	5	5	5	1	3	1	3	3	5	19
0	1	44	1	2	1	1	1	2	1	3	0	1	107.143	0	0	1	2237.63	63	24.6094	1	5	39	1,2,4	0	0	0	0	0	1	1	5	4	4	1	5	1	5	1	2	4	5	21
0	1	51	2	3	2	1	3	1	2	1	0	0	12.5752	1	0	0	2063.33	60.7	24.6257	1	5	46	1,2,4	0	0	0	0	0	1	3	5	5	5	5	4	1	5	4	1	4	2	25
0	1	54	2	3	2	1	3	5	1	1	0	0	0	1	0	1	979.198	60	24.6548	1	19	35	1,2,4	0	0	0	0	0	1	3	5	1	5	5	4	4	3	5	4	4	3	24
0	1	51	2	3	2	1	1	1	2	3	0	1	12.316	0	0	0	1974.66	60.9	24.7069	1	5	46	1,2,4	0	0	0	0	0	1	5	5	2	5	4	5	5	5	5	5	1	4	31
0	1	50	2	3	2	1	3	4	1	2	0	0	0.65711	1	0	0	1371.97	61	24.7475	1	8	42	1,3	0	0	0	0	0	1	5	4	2	3	1	4	1	4	4	1	5	5	24
0	1	57	2	3	1	1	1	5	1	2	1	1	0.714286	0	0	0	1637.53	61	24.7475	1	33	24	1,2,4	0	0	0	0	0	0	3	5	3	4	1	5	1	1	4	1	5	3	19
0	1	52	2	3	2	1	3	5	1	1	0	0	12.5752	1	0	0	1400.28	59.5	24.7659	1	8	44	1,2,4	0	0	0	0	0	1	5	5	1	5	4	5	1	1	5	3	3	4	22
0	1	48	2	2	1	1	2	1	2	2	0	1	0.00759	0	0	0	2791.14	65	24.7676	1	35	13	1,2,4	0	0	0	0	0	1	5	5	2	5	4	5	1	1	5	1	1	1	20
0	1	67	3	4	2	1	2	1	2	1	0	0	11.7304	1	0	0	1935.75	62.7	24.8012	1	8	59	1,2,4	0	0	0	0	0	1	1	5	2	5	5	2	5	5	4	2	2	2	24
0	1	41	1	2	2	1	3	4	1	1	0	0	0	0	0	0	1619.02	66	24.841	1	18	23	1,3,4	0	0	0	0	0	1	3	5	2	5	1	5	5	5	5	1	2	1	26
0	1	45	2	2	1	1	2	3	1	2	0	0	25.1416	1	0	0	2322.06	65.6	24.8426	1	6	39	1,4	0	0	0	0	0	1	3	5	2	5	5	5	5	1	3	2	2	#NULL!	#NULL!
0	1	50	2	3	2	1	1	5	1	3	0	0	0	0	0	1	1035.88	64.4	24.8447	1	18	32	1,4	0	0	0	0	0	1	5	5	5	5	1	5	1	5	5	5	5	3	29
0	1	43	1	2	2	1	3	2	1	3	0	1	0.30659	0	0	0	2122.66	61	25.0657	1	8	35	1,2,4	0	0	0	0	0	1	3	4	3	5	5	5	5	1	4	1	3	3	24
0	1	49	2	2	1	1	2	1	2	1	0	1	0.714286	1	0	1	1514.2	65	25.0762	1	9	40	1,2,3,4,5	0	0	0	0	0	1	3	5	2	4	5	3	1	4	3	3	1	4	21
0	1	42	1	2	1	1	3	2	1	3	0	1	0.714286	0	0	0	2343.02	65	25.0762	1	5	37	1,2,4	0	0	0	0	0	1	3	5	1	4	5	4	5	4	1	2	4	2	20
0	1	57	2	3	2	1	2	1	2	1	0	1	14.2857	0	0	0	963.071	50	25.1496	1	9	48	1,3,4	0	0	0	0	0	1	3	5	3	2	1	2	1	1	4	4	2	4	18
0	1	48	2	2	2	1	2	1	2	3	0	0	12.5752	1	0	0	1269.44	57	25.1653	1	5	43	1,3,4	0	0	0	0	0	1	3	3	2	5	5	5	5	4	5	4	3	5	29
0	1	47	2	2	1	1	2	1	2	2	0	1	14.2857	0	0	0	1586.71	63	25.2363	1	9	38	1,2,4	0	0	0	0	0	1	5	5	3	5	5	5	1	1	4	4	2	5	24
0	1	58	2	3	1	1	1	1	2	1	1	1	6.11671	1	0	0	1562.05	65.5	25.2691	1	6	52	1,4	0	0	0	0	0	1	3	5	3	1	1	5	1	5	5	4	2	3	21
0	1	53	2	3	1	1	3	1	2	3	1	1	29.8693	1	0	0	1874.46	64.7	25.2734	1	16	37	1,4	0	0	0	0	0	1	3	5	1	4	5	4	1	5	1	3	1	#NULL!	#NULL!
0	1	33	1	1	2	1	1	3	1	3	0	0	0	0	0	0	1520.15	60	25.2994	1	8	25	1,2,4	0	0	0	0	0	1	3	4	5	5	5	5	1	5	3	4	5	3	25
0	1	66	3	4	1	1	1	5	1	3	1	1	71.6863	1	1	0	2541.96	69	25.3444	1	5	61	1,3,4	0	0	0	0	0	0	3	5	4	5	5	5	1	3	4	3	1	2	22
0	1	32	1	1	2	1	3	4	1	2	0	1	78.0952	0	0	0	1663.42	64.3	25.4341	1	9	23	1,4	0	0	0	0	0	1	3	4	4	3	5	5	5	1	4	3	5	3	23
0	1	62	3	4	1	1	3	5	1	2	1	1	0.714286	1	0	0	1965.85	68.7	25.5428	1	9	53	1,4	0	0	0	0	0	1	3	5	4	5	4	5	2	4	3	3	3	1	22
0	1	39	1	1	2	1	3	1	2	3	0	0	0.65711	0	0	0	2237.19	74	25.6055	1	6	33	1,3,4	0	0	0	0	0	1	3	5	2	5	5	5	4	5	3	3	2	4	26
0	1	46	2	2	2	1	2	4	1	1	0	0	25.1416	0	0	0	1791.75	60	25.6312	1	24	22	1,4	0	0	0	0	0	0	1	4	4	4	1	4	1	1	5	3	5	2	18
0	1	61	3	4	2	1	1	1	2	2	0	0	71.4286	1	1	0	1124.98	48.9	25.6774	1	10	51	1,4	0	0	0	0	0	0	3	4	2	2	3	1	1	5	4	4	1	4	21
0	1	61	3	4	2	1	2	1	2	1	0	1	14.9346	1	0	1	1794.48	57.8	25.6889	1	10	51	1,2,4	0	0	0	0	0	0	3	5	5	2	1	1	1	4	5	5	3	5	25
0	1	49	2	2	2	1	3	5	1	4	0	1	14.2857	0	0	0	2424.47	70	25.7117	1	5	44	1,2,4	0	0	0	0	0	1	3	4	5	5	5	5	5	5	3	4	3	#NULL!	#NULL!
0	1	73	3	5	2	2	3	1	2	1	0	1	0.714286	1	0	0	2093.48	60.3	25.7593	1	8	65	1,2,4	0	0	0	0	0	1	4	5	4	5	5	5	4	5	3	4	3	4	29
0	1	45	2	2	2	1	1	2	1	2	0	0	10.9589	0	0	1	1017.78	63	25.8876	1	9	36	1,2,4	0	0	0	0	0	1	3	5	1	5	5	5	5	5	4	5	5	4	27
0	1	37	1	1	1	1	3	4	1	3	0	1	0.714286	0	0	1	2689.08	66.3	25.8984	1	5	32	1,4	0	0	0	0	0	1	4	5	5	5	5	5	5	5	3	5	3	4	31
0	1	46	2	2	1	1	1	1	2	1	0	0	37.7168	1	0	1	1386.8	67.2	25.9249	1	5	41	1,2,3,5	0	0	0	0	0	1	3	1	1	3	1	4	4	1	4	2	3	3	19
0	1	32	1	1	1	1	3	3	1	1	1	1	0.714286	0	0	0	3963.66	75	25.9516	1	6	26	1,2,4	0	0	0	0	0	1	4	5	3	4	5	5	2	3	1	4	4	2	19
0	1	45	2	2	1	1	3	5	1	2	1	1	9.01714	0	0	1	2137.99	75	25.9516	1	5	40	1,4	0	0	0	0	0	1	3	5	2	5	5	5	5	5	3	2	3	2	25
0	1	36	1	1	2	1	1	4	1	2	0	1	0.714286	0	0	0	1981.4	65.7	25.9879	1	7	29	1,4	0	0	0	0	0	1	3	5	4	5	5	5	5	5	3	3	2	4	29
0	1	35	1	1	2	1	1	4	1	2	0	0	0	0	0	0	1099.01	51.8	26.055	1	9	26	1,2,3,4,5	0	0	0	0	0	1	3	4	2	5	5	5	5	4	4	4	3	3	26
0	1	47	2	2	1	1	3	3	1	2	1	1	0.714286	1	0	1	1824.73	76.2	26.0593	1	35	12	1,2,4	0	0	0	0	0	1	1	3	1	5	4	5	3	4	3	5	3	#NULL!	#NULL!
0	1	47	2	2	2	1	3	5	1	1	0	1	3.33333	0	0	0	1397.4	57.1	26.0683	1	8	39	1,4	0	0	0	0	0	1	5	5	3	2	4	3	1	4	3	3	5	1	19
0	1	62	3	4	2	1	1	1	2	1	0	0	23.4696	1	1	1	2240.14	58.7	26.0889	1	7	55	1,2,4	0	0	0	0	0	0	4	5	5	5	5	1	1	1	1	4	2	5	22
0	1	43	1	2	1	1	2	5	1	1	0	1	0.714286	0	0	0	3696.28	75.4	26.09	1	5	38	1,2,3,4,5	0	0	0	0	0	1	3	5	5	5	5	5	5	5	3	1	2	2	28
0	1	37	1	1	1	1	3	2	1	2	0	0	0	0	0	0	1481.93	79	26.0933	1	10	27	1,2,4	0	0	0	0	0	1	3	5	1	4	1	5	5	5	5	3	#NULL!	3	26
0	1	70	3	5	1	1	3	3	1	2	0	0	0.65711	1	0	0	1741.15	66	26.1066	1	9	61	1,2,4	0	0	0	0	0	1	4	5	3	5	1	5	1	5	5	5	5	5	28
0	1	61	3	4	1	1	2	1	2	1	0	1	14.9346	0	0	0	2095.6	62.1	26.1849	1	19	42	1,3,4	0	0	0	0	0	1	3	4	2	5	5	5	1	1	3	1	1	5	20
0	1	38	1	1	1	1	1	3	1	3	0	0	25.1416	0	0	1	952.802	74	26.2188	1	5	33	1,2,4	0	0	0	0	0	1	4	1	3	3	1	1	1	1	4	4	5	2	18
0	1	48	2	2	2	1	1	5	1	2	0	1	71.4286	1	1	0	1178.57	60.8	26.3158	1	8	40	1,2,3,4	0	0	0	0	0	0	3	1	1	2	3	3	5	2	4	3	4	2	19
0	1	49	2	2	1	1	1	2	1	3	0	0	0	0	0	1	883.26	66.6	26.3439	1	9	40	1,2,4	0	0	0	0	0	1	3	1	5	1	1	1	1	1	3	5	5	5	19
0	1	32	1	1	1	1	3	3	1	3	0	1	0.714286	0	0	1	1950.85	82	26.4721	1	9	23	1,4	0	0	0	0	0	1	1	1	1	5	5	5	1	5	3	5	5	5	21
0	1	54	2	3	2	1	3	1	2	3	0	1	0.714286	0	0	0	2038.19	60.4	26.4901	1	6	48	1,2,4	0	0	0	0	0	0	1	4	1	5	3	5	5	5	3	2	5	4	24
0	1	55	2	3	2	1	3	5	1	3	0	1	0.714286	0	0	0	2385.82	62.3	26.6137	1	7	48	1,3,4	0	0	0	0	0	1	4	4	2	5	5	5	5	4	1	4	5	#NULL!	#NULL!
0	1	46	2	2	1	1	3	1	2	1	0	1	0.714286	1	0	0	1216.39	69	26.6193	1	8	38	1,4	0	0	0	0	0	1	4	5	3	5	5	5	1	1	5	2	5	3	22
0	1	48	2	2	1	1	1	4	1	4	1	1	141.905	1	0	0	1606.27	78	26.6749	1	9	39	1,4	0	0	0	0	0	0	3	5	2	1	1	5	1	1	5	4	1	5	18
0	1	60	3	4	1	1	1	5	1	3	1	0	0.32867	1	1	0	2670.45	73	26.8136	1	9	51	1,2,4	0	0	0	0	0	0	4	5	2	4	5	5	3	5	4	3	1	2	24
0	1	45	2	2	1	1	1	3	1	3	0	1	0.714286	1	0	1	1717.8	77.5	26.8166	1	6	39	1,2,4	0	0	0	0	0	1	3	5	2	5	5	5	1	5	3	3	2	5	24
0	1	42	1	2	2	1	3	4	1	3	0	0	0	0	0	1	2254.27	67	26.8386	1	6	36	1,2,3,4,5	0	0	0	0	0	1	3	4	2	5	5	5	5	5	5	1	3	5	30
0	1	37	1	1	1	1	3	2	1	2	0	0	0	0	0	1	2212.48	75	26.8923	1	8	29	1,2,4	0	0	0	0	0	1	3	5	5	5	5	5	5	4	1	4	5	5	28
0	1	70	3	5	1	1	1	5	1	2	0	0	0	1	0	1	1045.69	76.9	26.9248	1	5	65	1,2,4	0	0	0	0	0	0	3	5	5	5	5	5	5	5	4	5	1	2	29
0	1	49	2	2	2	1	2	1	2	2	0	0	0.16422	1	0	0	1303.39	59.8	26.9357	1	8	41	1,2,3,4,5	0	0	0	0	0	1	1	5	1	1	1	1	1	1	5	3	3	4	14
0	1	39	1	1	2	1	3	5	1	3	0	1	10	0	1	1	1553.63	64	26.986	1	10	29	1,3,4	0	0	0	0	0	0	3	5	2	5	5	5	5	4	3	2	5	3	25
0	1	41	1	2	1	1	1	2	1	2	0	1	8.96079	0	0	0	2238.37	72.6	26.9929	1	9	32	1,4	0	0	0	0	0	1	3	5	5	5	5	5	5	5	1	4	3	3	27
0	1	45	2	2	2	1	3	3	1	2	0	1	0.714286	1	0	1	3502.09	68.3	27.0163	1	7	38	1,4	0	0	0	0	0	1	3	5	3	5	5	5	1	5	1	1	2	1	19
0	1	48	2	2	1	2	3	3	1	1	0	1	0.714286	1	0	0	3928.17	78.6	27.1972	1	8	40	1,3,4	0	0	0	0	0	1	1	5	5	1	1	5	1	5	1	3	5	3	17
0	1	64	3	4	2	1	2	1	2	1	0	0	2.3	1	0	1	1233.05	58	27.2096	1	9	55	1,3,4	0	0	0	0	0	1	3	5	5	2	5	1	1	5	5	3	5	2	23
0	1	74	3	5	2	1	3	5	1	1	0	0	0.38341	1	1	0	1128.38	59	27.3034	1	7	67	1,3,4	0	0	0	0	0	0	4	5	2	5	5	5	1	5	5	4	3	5	27
0	1	32	1	1	2	1	3	2	1	3	0	0	1.64289	0	0	0	1365.22	64	27.3399	1	8	24	1,2,4	0	0	0	0	0	1	3	5	4	5	5	5	5	5	5	5	5	5	32
0	1	49	2	2	1	2	3	1	2	2	0	1	0.714286	0	1	1	3132.15	85.7	27.3548	1	5	44	1,2,4	0	0	0	0	0	0	5	5	5	1	5	2	1	1	4	1	3	2	19
0	1	41	1	2	1	1	3	2	1	4	0	1	0.714286	0	0	1	2274.49	74.9	27.5115	1	29	12	1,2,4	0	0	0	0	0	1	3	2	4	5	1	1	5	5	4	3	3	5	31
0	1	54	2	3	1	1	1	4	1	4	1	1	35.8431	1	1	0	2135.46	74	27.5134	1	9	45	1,2,4	0	0	0	0	0	0	3	4	2	5	5	4	4	5	3	3	2	2	24
0	1	51	2	3	1	1	1	5	1	1	1	1	8.33333	1	1	0	1570.11	76	27.5802	1	5	46	1,2,3,4,5	0	0	0	0	0	0	1	3	5	2	5	3	3	4	3	2	3	1	19
0	1	31	1	1	2	1	3	2	1	4	0	1	0.714286	0	0	0	2430.24	76	27.5802	1	5	26	1,4	0	0	0	0	0	1	3	5	2	5	5	5	5	4	3	2	3	3	25
0	1	72	3	5	2	1	2	5	1	1	0	1	37.1429	1	1	1	1998.21	57.4	27.6813	1	5	67	1,2,4	0	0	0	0	0	0	3	5	4	2	5	4	5	5	5	1	1	3	27
0	1	43	1	2	1	1	3	2	1	4	0	1	22.5429	0	1	1	1926.52	80	27.6817	1	9	34	1,4	0	0	0	0	0	0	3	3	5	5	5	5	5	4	3	5	2	#NULL!	#NULL!
0	1	48	2	2	2	1	2	1	2	1	0	0	18.8584	0	0	0	2942.35	70	27.6888	1	9	39	1,3,4	0	0	0	0	0	1	4	5	1	5	5	4	1	5	5	1	5	1	22
0	1	36	1	1	1	1	3	4	1	1	0	0	1.15	1	0	0	1189.03	78.3	27.7423	1	9	27	1,2,4	0	0	0	0	0	1	5	1	3	5	5	5	1	1	4	3	5	2	21
0	1	46	2	2	1	1	3	2	1	3	0	1	0.714286	0	0	0	2309.57	78.4	27.7778	1	10	36	1,2,4	0	0	0	0	0	1	3	5	1	3	5	5	5	5	1	2	2	3	21
0	1	57	2	3	1	1	3	5	1	2	1	1	7.14286	0	0	1	2095.29	74.1	27.8896	1	19	38	1,2,4	0	0	0	0	0	1	3	5	4	5	5	5	1	5	4	1	5	2	24
0	1	61	3	4	2	1	1	1	2	1	0	0	2.9304	1	1	0	1643.96	69.7	27.9202	1	9	52	1,2,4	0	0	0	0	0	0	3	5	2	5	5	5	1	1	5	3	2	1	18
0	1	43	1	2	2	1	3	1	2	1	0	1	0.714286	1	0	0	1295.65	62	27.9267	1	35	8	1,2,4	0	0	0	0	0	1	3	5	1	5	5	5	5	5	5	5	3	3	27
0	1	49	2	2	1	1	3	2	1	1	1	1	20.9085	0	0	1	2302.63	77	27.9431	1	6	43	1,2,3,4	0	0	0	0	0	1	4	5	3	5	5	1	1	1	3	2	2	1	18
0	1	50	2	3	2	1	1	5	1	3	0	0	88	1	0	1	2305.09	72	28.125	1	9	41	1,4	0	0	0	0	0	1	3	5	3	5	5	5	5	1	1	3	5	4	22
0	1	47	2	2	1	1	3	5	1	2	1	1	1.66667	0	0	0	1752.25	73	28.1625	1	9	38	1,2,4	0	0	0	0	0	0	3	4	1	5	1	5	1	5	4	1	3	4	23
0	1	47	2	2	1	1	3	3	1	2	1	0	2.9304	1	0	0	1878.71	84.3	28.1667	1	10	37	1,2,4	0	0	0	0	0	1	3	3	2	4	5	4	5	5	3	5	5	4	26
0	1	52	2	3	1	1	3	5	1	2	0	1	0.714286	1	0	0	1550.97	74	28.1969	1	8	44	1,3,4	0	0	0	0	0	1	3	1	1	5	5	1	1	1	3	2	5	3	17
0	1	50	2	3	1	1	3	1	2	2	0	1	21.4286	0	0	1	2421.87	81.5	28.2007	1	8	42	1,4	0	0	0	0	0	1	3	5	5	5	5	5	1	5	5	1	2	2	26
0	1	61	3	4	1	1	1	5	1	2	0	1	0.714286	0	0	1	1464.8	75	28.2284	1	6	55	1,4	0	0	0	0	0	1	3	5	1	3	5	1	1	1	1	5	5	#NULL!	#NULL!
0	1	64	3	4	2	1	2	5	1	1	0	0	25.1416	1	0	1	2050.58	60.3	28.2886	1	8	56	1,2,4	0	0	0	0	0	1	1	4	5	5	5	5	5	5	4	5	1	3	28
0	1	72	3	5	1	1	2	5	1	2	0	0	6.2832	1	0	0	1621.41	79	28.3266	1	8	64	1,2,4	0	0	0	0	0	1	1	5	5	1	5	5	1	5	5	3	4	2	20
0	1	32	1	1	1	1	3	2	1	3	0	1	0.714286	0	0	1	1508.78	87.8	28.3445	1	8	24	1,2,4	0	0	0	0	0	1	1	1	1	5	3	5	5	5	3	3	2	2	22
0	1	51	2	3	2	1	2	4	1	3	0	0	0	0	0	0	819.83	62.1	28.351	1	8	43	1,2,4	0	0	0	0	0	1	1	1	2	5	1	5	1	1	4	3	5	3	17
0	1	55	2	3	2	2	3	5	1	1	0	1	4.28571	0	0	0	1970.88	69.5	28.5585	1	8	47	1,2,4	0	0	0	0	0	1	3	5	5	5	5	5	5	5	3	3	1	2	28
0	1	44	1	2	1	1	3	1	2	3	0	1	0.714286	0	0	0	1953.13	77.8	28.5767	1	19	25	1,3,4	0	0	0	0	0	1	3	5	1	5	5	5	5	3	4	2	3	4	25
0	1	49	2	2	2	1	2	5	1	2	0	1	14.2857	0	0	0	2073.16	61.4	28.8047	1	8	41	1,2,4	0	0	0	0	0	1	3	5	5	5	5	5	5	5	5	1	1	3	31
0	1	43	1	2	2	1	2	3	1	2	0	0	157.142	1	0	0	1958.79	75.8	28.8828	1	5	38	1,2,3,4,5	0	0	0	0	0	1	3	3	2	5	5	5	1	5	3	1	5	1	20
0	1	74	3	5	1	1	2	1	2	1	0	0	0	1	0	0	2233.15	65.9	28.9022	1	32	42	1,4	0	0	0	0	0	1	3	5	4	5	1	5	1	4	3	1	2	1	21
0	1	65	3	4	1	1	3	5	1	3	0	1	29.8693	1	1	0	1542.67	73.6	29.1128	1	32	33	1,2,4	0	0	0	0	0	0	4	5	3	5	4	5	1	3	3	5	5	#NULL!	#NULL!
0	1	53	2	3	2	1	2	5	1	4	0	0	0	0	0	0	1691.23	68.2	29.1341	1	8	45	1,3,4	0	0	0	0	0	1	3	5	5	5	4	5	5	5	4	4	3	3	30
0	1	68	3	4	2	2	1	1	2	1	0	1	0	1	0	1	1091.44	63	29.1545	1	8	60	1,3,4	0	0	0	0	0	1	3	5	5	5	1	5	5	1	4	4	5	1	24
0	1	43	1	2	1	1	3	1	2	2	0	1	100	0	0	0	1756.21	85.9	29.3766	1	12	31	1,2,4	0	0	0	0	0	1	4	5	5	5	5	5	1	1	4	4	3	5	25
0	1	54	2	3	1	1	3	1	2	1	0	1	28.3333	1	0	0	3655.54	83.5	29.5848	1	8	46	1,4	0	0	0	0	0	1	3	5	5	5	5	5	5	5	1	2	3	2	26
0	1	61	3	4	1	1	1	5	1	4	0	1	0.714286	1	1	0	2714.21	78	29.7211	1	6	55	1,3,4	0	0	0	0	0	0	3	5	5	5	5	5	1	5	3	3	3	2	24
0	1	43	1	2	1	1	1	4	1	4	1	1	14.2857	1	0	1	1337.77	86	29.7578	1	7	36	1,2,4	0	0	0	0	0	1	3	5	1	5	5	1	1	1	4	3	5	4	19
0	1	47	2	2	2	1	3	1	2	1	0	1	1.31422	0	0	0	1293.14	70.8	29.8533	1	8	39	1,2,4	0	0	0	0	0	1	3	5	3	5	5	5	5	5	5	2	4	3	29
0	1	55	2	3	1	1	3	1	2	1	1	1	0.714286	1	0	0	3077.27	77.5	29.8985	1	9	46	1,3,4	0	0	0	0	0	1	1	5	1	5	5	5	5	5	1	1	3	3	21
0	1	48	2	2	2	2	3	4	1	2	0	0	0	1	1	1	1012.3	66.7	30.0437	1	7	41	1,3,4	0	0	0	0	0	0	3	4	5	5	3	5	1	1	4	5	1	4	23
0	1	75	3	5	1	2	3	5	1	3	1	1	0.714286	1	0	1	2621.29	66	30.5428	1	9	66	1,2,4	0	0	0	0	0	1	4	5	2	3	5	5	1	5	1	2	2	2	18
0	1	64	3	4	2	2	3	1	2	3	0	0	0	0	1	0	837.333	70.2	31.2	1	8	56	1,3,4	0	0	0	0	0	0	3	5	5	4	1	1	5	5	5	4	5	5	32
0	1	46	2	2	1	1	3	1	2	4	0	1	29.8693	1	0	1	2595.91	80	31.25	1	9	37	1,4	0	0	0	0	0	1	3	5	5	1	5	1	1	5	4	1	1	2	21
0	1	61	3	4	2	2	2	1	2	1	0	0	18.8584	1	1	0	1361.19	68.8	31.4098	1	6	55	1,4	0	0	0	0	0	0	3	2	5	5	4	1	1	5	3	5	2	1	23
0	1	62	3	4	2	1	2	5	1	2	0	0	0.32867	1	0	1	898.338	68.8	31.4098	1	9	53	1,2,4	0	0	0	0	0	1	5	2	1	1	1	1	1	5	5	5	5	5	23
0	1	47	2	2	1	1	2	1	2	1	1	0	4.6	0	0	0	2515.07	79	31.6456	1	5	42	1,3,4	0	0	0	0	0	1	3	5	5	3	5	5	5	5	5	1	1	4	30
0	1	52	2	3	2	1	2	1	2	1	0	0	44	0	1	0	2783.28	77.3	31.7636	1	8	44	1,2,4	0	0	0	0	0	0	1	5	5	5	1	3	1	1	3	2	3	1	17
0	1	68	3	4	2	1	2	1	2	1	0	0	77.528	1	0	0	1081.03	72	32	1	6	62	1,4	0	0	0	0	0	1	4	2	5	5	5	1	1	1	4	5	5	1	21
0	1	51	2	3	2	1	3	5	1	2	0	1	85.7143	1	0	0	1727.8	77.5	33.1069	1	5	46	1,2,4	0	0	0	0	0	1	3	4	3	5	5	5	5	5	5	2	1	2	28
0	1	72	3	5	2	1	2	1	2	2	0	0	8.8	1	0	1	1132.37	71.4	34.4329	1	12	60	1,2,4	0	0	0	0	0	0	3	5	1	5	5	5	5	4	5	5	3	1	24
0	1	50	2	3	2	1	3	5	1	2	0	1	0.714286	0	0	0	2067.23	77.8	36.0035	1	9	41	1,4	0	0	0	0	0	1	1	5	4	5	5	5	1	1	4	2	3	4	20
1	2	54	2	3	1	1	3	5	1	2	1	1	0.714286	0	0	1	1706.38	32.3	13.104	0	7	47	1,2,4	1	1	0	1	0	1	3	5	5	3	5	5	5	1	4	3	2	#NULL!	#NULL!
1	2	39	1	1	2	1	3	4	1	2	0	0	0	0	0	0	2397.22	43.3	16.499	0	9	30	1,2,3,4	1	1	1	1	0	1	3	5	5	5	3	5	5	5	1	2	5	1	25
1	2	47	2	2	2	1	3	2	1	4	0	0	0	0	0	1	1242.49	42.8	17.1447	0	8	39	1,2,3,4	1	1	1	1	0	1	3	2	2	5	1	5	5	4	3	3	5	3	25
1	2	38	1	1	2	1	1	2	1	3	0	1	42.8571	0	0	0	969.812	37.2	17.4517	0	10	28	1,2,4,5	1	1	0	1	1	1	3	4	1	5	5	4	5	4	4	5	4	5	27
1	2	33	1	1	2	1	3	1	2	2	0	0	0.32867	0	0	0	1270.27	45	17.7999	0	17	16	1,2,4	1	1	0	1	0	1	3	5	1	5	5	3	5	4	4	4	3	5	27
1	2	31	1	1	2	1	3	5	1	3	0	1	71.4286	0	0	0	1391.71	41.7	18.0488	0	9	22	1,2,3,4	1	1	1	1	0	1	3	4	1	5	5	5	5	5	4	3	1	5	28
1	2	75	3	5	2	1	2	5	1	1	0	0	0.32867	1	0	1	1432.99	39	18.2961	0	6	69	1,2,3,4	1	1	1	1	0	0	4	5	2	5	5	5	4	5	4	2	3	2	26
1	2	56	2	3	1	1	1	5	1	2	0	0	62.8584	0	0	0	1702.08	49	18.6709	0	9	47	1,3,4	1	0	1	1	0	0	1	5	2	5	5	5	5	1	4	2	2	2	20
1	2	35	1	1	2	2	3	4	1	4	0	1	71.4286	0	0	0	2067.48	47	19.0677	0	10	25	1,2,3,4	1	1	1	1	0	1	5	5	1	5	4	5	4	4	4	2	5	3	26
1	2	46	2	2	1	2	1	4	1	4	1	1	11.2714	0	0	0	3257.2	53.2	19.0756	0	5	41	1,2,3,4	1	1	1	1	0	1	1	2	5	4	5	5	5	5	1	1	5	1	22
1	2	36	1	1	2	1	3	2	1	4	0	0	36.6696	0	0	0	1207.97	45	19.2234	0	9	27	1,4	1	0	0	1	0	1	5	1	5	5	4	5	3	5	5	1	5	1	29
1	2	36	1	1	1	1	3	3	1	1	0	0	62.8584	0	0	0	1624.77	53	19.2336	0	9	27	1,2,3,4	1	1	1	1	0	1	1	5	1	5	4	3	5	5	3	2	2	4	24
1	2	33	1	1	2	1	3	2	1	4	0	0	0	0	0	0	1294.48	47	19.313	0	6	27	1,2,3,4	1	1	1	1	0	1	3	4	1	5	3	5	5	3	3	2	4	2	22
1	2	71	3	5	1	1	3	5	1	2	0	0	0	0	0	0	1284.31	53.3	19.3424	0	9	62	1,4	1	0	0	1	0	1	3	4	3	4	3	4	5	5	4	3	3	3	27
1	2	64	3	4	2	1	2	5	1	3	0	0	188.575	0	0	1	2724.31	44.5	19.5167	0	10	54	1,2,4,5	1	1	0	1	1	1	4	5	3	5	5	5	5	5	1	5	5	#NULL!	#NULL!
1	2	49	2	2	1	1	3	1	2	4	0	0	0	0	0	0	1278.98	50	19.5312	0	9	40	4	0	0	0	1	0	1	3	5	1	5	3	4	5	5	5	3	5	4	28
1	2	36	1	1	1	1	2	4	1	2	0	1	7.14286	0	0	0	1341.68	60	19.5918	0	6	30	1,2,4	1	1	0	1	0	1	3	5	5	5	1	5	5	5	5	4	3	5	33
1	2	30	1	1	2	1	3	4	1	1	0	1	7.14286	0	0	0	2114.81	50.4	19.6875	0	18	12	1,5	1	0	0	0	1	1	4	5	2	5	5	5	5	5	4	5	4	5	30
1	2	30	1	1	2	2	3	2	1	1	0	0	0	0	0	0	525.097	42	19.9762	0	10	20	1,2,3,4	1	1	1	1	0	1	1	1	1	5	5	4	1	3	5	5	3	#NULL!	#NULL!
1	2	54	2	3	2	1	3	5	1	4	0	1	0.714286	1	0	1	2535.28	48.7	20.0115	0	10	44	1,2,3,4,5	1	1	1	1	1	1	3	5	4	5	5	5	5	1	1	2	1	2	21
1	2	41	1	2	2	1	1	5	1	1	0	0	0	0	0	0	806.295	48.8	20.0526	0	8	33	1,2,4	1	1	0	1	0	1	3	4	1	5	5	5	5	5	5	3	5	#NULL!	#NULL!
1	2	37	1	1	2	1	3	4	1	2	0	1	0.714286	0	0	0	1460.71	52.7	20.0808	0	32	5	1,4	1	0	0	1	0	1	3	5	1	5	5	5	4	4	5	3	2	4	26
1	2	50	2	3	2	1	3	5	1	2	0	0	0	0	0	0	1182.35	45.8	20.0868	0	10	40	1,2,4,5	1	1	0	1	1	1	3	4	3	4	4	5	1	5	4	5	2	3	23
1	2	42	1	2	1	1	3	4	1	1	1	1	10.7079	0	0	0	1752.53	53	20.1951	0	9	33	1,3,4	1	0	1	1	0	1	3	3	1	5	5	5	5	1	4	1	3	1	20
1	2	47	2	2	1	1	1	4	1	2	0	0	0	0	0	0	2290.51	55	20.202	0	7	40	1,2,4	1	1	0	1	0	1	3	5	1	5	1	5	5	5	3	1	5	2	24
1	2	32	1	1	2	1	3	4	1	2	0	0	20	0	0	0	1477.34	49.8	20.2037	0	6	26	1,4	1	0	0	1	0	1	3	4	2	5	1	5	5	1	3	3	5	3	22
1	2	36	1	1	2	1	3	5	1	2	0	1	0.714286	0	0	0	2003.78	47.5	20.2913	0	10	26	1,2,3,4,5	1	1	1	1	1	1	3	5	5	5	5	5	5	3	1	3	5	5	27
1	2	47	2	2	1	1	3	4	1	3	0	0	0	0	0	0	2686.22	53.3	20.3094	0	6	41	1,3,4	1	0	1	1	0	1	3	5	3	5	4	5	5	5	5	4	5	5	31
1	2	78	3	5	1	1	2	5	1	2	0	1	0	0	0	0	1685.86	55.6	20.4224	0	6	72	1,3	1	0	1	0	0	1	3	5	3	5	5	5	1	5	5	2	5	1	23
1	2	43	1	2	2	1	3	1	2	1	0	0	0	0	0	0	1464.03	51	20.4294	0	9	34	1,3,4	1	0	1	1	0	1	3	5	5	5	5	5	1	5	4	5	3	5	28
1	2	47	2	2	2	1	3	5	1	2	0	0	0	0	0	0	2781.85	43	20.4518	0	9	38	1,2,3,4	1	1	1	1	0	1	3	4	2	5	5	5	5	1	3	1	2	3	22
1	2	47	2	2	2	1	2	4	1	2	0	1	85.7143	1	0	0	1197.29	45.2	20.6355	0	5	42	1,3,4	1	0	1	1	0	1	3	2	1	5	1	5	1	5	4	2	2	3	22
1	2	50	2	3	2	1	2	5	1	2	0	0	0.98578	0	0	0	937.297	53.5	20.6396	0	6	44	1,2,3,4	1	1	1	1	0	1	3	5	2	5	5	5	5	5	5	4	2	3	28
1	2	43	1	2	2	1	3	2	1	3	0	0	0.38341	0	0	0	1670.12	49.6	20.6452	0	5	38	1,2,4	1	1	0	1	0	1	4	5	1	5	5	5	1	5	5	4	5	4	25
1	2	50	2	3	1	1	2	1	2	1	1	1	5	0	0	0	2406.28	57.6	20.6533	0	9	41	1,2,3,4	1	1	1	1	0	1	5	5	3	5	1	1	1	5	1	5	3	2	22
1	2	30	1	1	2	1	1	4	1	4	0	1	0.98578	0	0	0	1413.29	53	20.7031	0	19	11	1,3,4	1	0	1	1	0	1	3	5	1	1	1	5	1	5	4	2	5	3	18
1	2	61	3	4	2	1	3	1	2	1	0	1	3.38143	0	0	0	1746.94	50	20.8117	0	6	55	1,2,3,4	1	1	1	1	0	1	4	5	5	5	5	5	1	1	3	5	5	4	23
1	2	32	1	1	2	1	3	4	1	2	0	0	0	0	0	0	1630.46	49.5	20.872	0	9	23	1,2,3,4,5	1	1	1	1	1	1	3	5	1	5	5	5	5	4	3	2	5	5	26
1	2	48	2	2	1	1	3	4	1	3	1	0	0	0	0	0	1236.07	59	20.9042	0	8	40	1,2,3,4,5	1	1	1	1	1	1	1	5	1	5	5	5	5	4	4	5	2	5	25
1	2	32	1	1	2	1	3	2	1	4	0	1	42.8571	0	0	0	1240.71	49.6	20.9142	0	6	26	1,2,3,4	1	1	1	1	0	1	1	1	1	5	4	5	1	1	3	5	5	3	15
1	2	37	1	1	2	1	3	1	2	2	0	1	35.7143	0	0	1	1763.26	51.1	20.9977	0	5	32	1,2,4	1	1	0	1	0	1	3	5	5	2	1	5	1	5	3	4	3	4	23
1	2	37	1	1	1	1	2	4	1	3	0	1	0.714286	0	0	0	1134.49	60	21.0077	0	10	27	1,2,3,4	1	1	1	1	0	1	3	2	3	5	5	3	2	3	3	5	2	2	21
1	2	66	3	4	2	1	2	1	2	1	0	0	12.5752	1	0	0	1365.82	47.8	21.1035	0	10	56	1,2,4	1	1	0	1	0	1	3	5	5	2	5	1	1	1	4	5	2	1	17
1	2	42	1	2	1	1	3	1	2	4	0	1	0.714286	0	0	0	2594.42	53.4	21.1226	0	9	33	1,3,4	1	0	1	1	0	1	3	5	2	5	5	5	5	5	3	1	3	2	25
1	2	30	1	1	1	2	1	4	1	3	0	1	0.714286	0	0	0	2504.78	54.2	21.1719	0	9	21	1,2,4	1	1	0	1	0	1	3	5	2	5	5	5	5	5	5	1	3	2	27
1	2	41	1	2	1	1	3	3	1	2	0	0	37.7168	0	0	1	2131.44	55	21.2183	0	6	35	1,3	1	0	1	0	0	1	3	5	2	5	5	5	1	4	3	4	5	3	21
1	2	49	2	2	2	1	1	5	1	1	0	0	1.15	0	0	0	2932.35	48.4	21.2271	0	18	31	1,3	1	0	1	0	0	1	3	5	3	5	5	5	5	4	1	2	2	#NULL!	#NULL!
1	2	32	1	1	2	1	3	2	1	2	0	0	0	0	0	0	1894.75	51	21.2279	0	10	22	1,2,3,4	1	1	1	1	0	1	4	5	5	5	1	5	1	5	3	1	5	5	28
1	2	77	3	5	1	1	2	5	1	1	0	0	17.6	1	0	0	1918.07	58	21.3039	0	6	71	1,2,3,4	1	1	1	1	0	1	1	1	5	5	1	1	1	1	3	3	5	4	20
1	2	44	1	2	2	1	3	4	1	3	0	0	7.36	0	0	0	2195.54	58	21.3039	0	10	34	1,2,3,4	1	1	1	1	0	1	3	5	3	5	5	5	5	4	5	3	2	5	30
1	2	61	3	4	2	1	3	1	2	1	0	1	15	0	1	0	1623.72	55.3	21.3341	0	7	54	1,2,4,5	1	1	0	1	1	0	3	5	2	5	1	2	4	2	5	1	5	2	23
1	2	44	1	2	2	1	3	5	1	4	0	0	0.82133	0	0	0	1387.17	57.5	21.3786	0	9	35	1,3,4	1	0	1	1	0	1	3	5	3	5	5	5	5	5	3	4	3	5	29
1	2	33	1	1	1	1	1	4	1	2	1	0	0	0	0	0	2258.01	64	21.3839	0	9	24	1,3,4	1	0	1	1	0	1	3	5	1	1	5	1	1	1	1	3	5	4	12
1	2	44	1	2	2	1	3	5	1	1	0	0	10.604	0	0	0	2159.66	54.1	21.3995	0	16	28	1,3,4	1	0	1	1	0	0	4	5	3	5	3	4	5	1	5	1	3	1	24
1	2	59	2	3	2	1	3	5	1	3	0	1	0.714286	0	0	0	2248.22	45	21.4031	0	9	50	1,4	1	0	0	1	0	1	4	5	3	5	5	5	3	5	3	5	1	3	26
1	2	62	3	4	1	1	1	1	2	2	1	0	0	0	0	0	1472.9	55	21.4844	0	6	56	1,4	1	0	0	1	0	1	5	5	2	2	5	2	3	1	5	3	1	2	20
1	2	59	2	3	2	1	1	5	1	1	0	0	44	1	0	1	1751.04	49	21.4903	0	18	41	1,4	1	0	0	1	0	1	3	5	5	5	5	5	5	5	4	3	5	1	28
1	2	68	3	4	2	1	1	1	2	2	0	1	21.4286	0	1	0	1219.56	51	21.5045	0	5	63	1,4,5	1	0	0	1	1	0	3	5	2	5	5	5	5	1	5	4	1	3	24
1	2	36	1	1	2	1	3	2	1	4	0	0	37.7168	0	0	0	1316.17	46.8	21.5111	0	8	28	1,2,4	1	1	0	1	0	1	3	5	2	5	5	5	5	1	4	5	5	5	25
1	2	44	1	2	1	1	3	1	2	3	1	1	41.817	1	0	0	2994.43	60	21.5139	0	24	20	1,3,4	1	0	1	1	0	1	5	5	3	5	5	4	1	3	3	1	2	1	21
1	2	34	1	1	2	1	2	3	1	2	0	0	1.2056	0	0	0	1685.08	48	21.6206	0	18	16	1,3,4	1	0	1	1	0	1	4	5	5	5	5	5	1	5	3	5	5	3	26
1	2	72	3	5	2	1	3	5	1	2	0	0	0	1	0	0	2145.33	50	21.6413	0	5	67	1,4	1	0	0	1	0	1	4	5	3	5	5	5	5	5	3	2	1	5	30
1	2	51	2	3	2	1	2	1	2	2	0	0	6.9	0	0	0	1303.24	52	21.6441	0	9	42	1,3,4	1	0	1	1	0	1	4	5	5	5	1	1	5	4	5	2	3	#NULL!	#NULL!
1	2	36	1	1	1	1	3	2	1	4	0	1	7.14286	0	0	0	2041.17	63	21.6716	0	6	30	1,4	1	0	0	1	0	1	3	5	1	5	5	5	5	5	3	4	3	5	27
1	2	39	1	1	2	1	1	1	2	2	0	0	37.7168	0	0	0	1535.3	54.5	21.6939	0	17	22	1,3	1	0	1	0	0	1	3	3	3	5	5	5	5	5	4	5	3	5	30
1	2	36	1	1	2	2	3	2	1	2	0	1	85.7143	0	0	0	728.305	57	21.7193	0	10	26	1,2,4,5	1	1	0	1	1	1	3	1	5	5	1	5	5	1	5	4	5	#NULL!	#NULL!
1	2	48	2	2	2	1	1	4	1	2	0	0	0	0	0	0	1417.11	56.1	21.7777	0	9	39	1,3,4	1	0	1	1	0	1	1	4	1	3	4	2	1	1	3	1	2	3	13
1	2	50	2	3	1	1	2	1	2	2	0	0	37.7168	1	0	0	1343.88	63.7	21.7845	0	18	32	1,2,3,4	1	1	1	1	0	0	1	2	3	5	5	4	1	1	4	5	5	2	17
1	2	46	2	2	1	1	3	3	1	3	0	1	0.714286	0	0	0	1853.73	58	21.83	0	9	37	1,4	1	0	0	1	0	1	3	4	2	1	5	5	1	3	5	1	2	3	18
1	2	70	3	5	1	1	2	3	1	2	0	1	2.98693	0	1	0	238.909	52.5	21.8522	0	6	64	4	0	0	0	1	0	0	1	4	1	1	1	5	1	1	5	5	5	4	14
1	2	31	1	1	1	1	3	4	1	4	0	0	0	0	0	0	2109.01	58.1	21.8676	0	9	22	1,4	1	0	0	1	0	1	3	5	1	5	4	3	5	5	1	4	4	4	24
1	2	55	2	3	1	1	3	1	2	1	1	1	0.714286	0	0	0	1939.89	63.2	21.8685	0	6	49	1,3,4	1	0	1	1	0	1	3	3	5	1	5	5	1	5	5	1	5	1	21
1	2	48	2	2	1	1	3	5	1	2	1	1	0.714286	0	0	0	1942.15	56	21.875	0	6	42	1,4	1	0	0	1	0	1	3	4	1	5	5	3	1	3	4	2	2	1	18
1	2	38	1	1	2	1	2	1	2	1	0	0	62.8584	0	0	0	1732.36	46	21.8787	0	6	32	1,3	1	0	1	0	0	0	3	5	2	5	5	5	1	5	4	5	1	5	25
1	2	39	1	1	2	1	3	4	1	1	0	0	0.38341	0	0	0	1643.79	50	21.9289	0	9	30	1,2,3,4	1	1	1	1	0	1	3	1	1	4	5	4	1	1	3	1	5	1	14
1	2	43	1	2	1	1	3	4	1	3	0	1	35.7143	0	0	0	1965.26	59	21.9363	0	10	33	1,4	1	0	0	1	0	1	3	5	1	5	5	5	5	5	1	4	2	5	25
1	2	57	2	3	2	1	3	5	1	3	0	1	0.714286	1	0	0	2098.27	55	22.0317	0	19	38	1,2,3,4	1	1	1	1	0	1	3	5	4	5	5	5	1	5	4	2	2	1	23
1	2	44	1	2	2	1	3	5	1	2	0	1	0.82133	0	0	0	1368.11	51.6	22.0428	0	8	36	1,2,3,4,5	1	1	1	1	1	1	3	4	1	5	4	5	5	5	3	2	2	5	27
1	2	72	3	5	2	2	1	5	1	2	0	1	0.714286	1	0	0	2257.7	49	22.0711	0	8	64	1,4	1	0	0	1	0	1	3	5	2	5	5	1	1	4	4	1	2	1	20
1	2	30	1	1	1	1	1	4	1	1	0	1	0.714286	0	0	0	3666.91	58	22.1003	0	18	12	1,4	1	0	0	1	0	1	3	4	1	4	5	5	5	4	1	3	5	4	22
1	2	55	2	3	2	1	1	2	1	1	0	1	14.2857	1	1	1	1806.91	53.8	22.1072	0	9	46	1,2,3,4	1	1	1	1	0	0	4	5	5	5	5	5	5	5	3	3	2	2	29
1	2	53	2	3	1	1	3	5	1	1	1	1	0.714286	1	0	0	2155.62	54.5	22.1104	0	9	44	1,3,4	1	0	1	1	0	1	3	1	1	5	5	5	1	3	1	1	2	3	17
1	2	44	1	2	1	1	3	5	1	1	0	0	0	1	0	0	1842.05	63.3	22.1631	0	7	37	1,2,4,5	1	1	0	1	1	1	1	1	1	5	1	5	1	1	4	5	3	5	18
1	2	32	1	1	2	2	3	4	1	3	0	1	0.714286	0	0	0	1285.61	54	22.1893	0	8	24	1,2,3,4	1	1	1	1	0	1	3	5	2	5	5	2	5	4	3	4	2	5	27
1	2	47	2	2	2	1	3	2	1	3	0	0	0	0	0	0	1569.9	50	22.2222	0	6	41	1,2,3,4	1	1	1	1	0	1	3	5	2	5	5	5	5	5	5	3	5	4	29
1	2	49	2	2	1	1	3	1	2	1	0	0	0.32867	0	0	0	5052.76	65	22.2291	0	9	40	1,4	1	0	0	1	0	0	1	5	2	5	1	5	1	1	1	1	1	1	12
1	2	32	1	1	2	1	1	5	1	2	0	0	12.5752	0	0	0	2370.05	54.9	22.2727	0	6	26	1,4	1	0	0	1	0	1	3	4	2	5	5	5	5	3	1	3	3	5	24
1	2	55	2	3	1	1	3	1	2	2	0	1	22.5429	0	0	1	1898.83	57.8	22.2985	0	16	39	1,4	1	0	0	1	0	0	3	4	4	2	1	5	2	2	5	5	2	1	19
1	2	76	3	5	2	2	2	5	1	1	0	0	0	1	0	1	1034.99	45.6	22.2994	0	9	67	1,2,3,4	1	1	1	1	0	1	3	2	1	3	3	5	1	1	5	2	5	3	17
1	2	49	2	2	1	1	2	1	2	1	0	0	0.82133	1	0	0	850.382	55	22.3133	0	9	40	1,4	1	0	0	1	0	1	1	4	2	4	1	4	1	1	5	5	5	2	16
1	2	42	1	2	1	1	3	2	1	3	0	1	3.28578	0	0	0	664.779	60.1	22.3453	0	9	33	1,2,3,4	1	1	1	1	0	1	1	1	2	4	1	1	1	1	5	4	5	2	16
1	2	49	2	2	2	1	1	5	1	1	0	1	0.714286	0	0	0	1828.7	53	22.3478	0	10	39	1,2,4,5	1	1	0	1	1	1	3	5	3	5	5	5	5	5	3	3	2	1	25
1	2	38	1	1	2	1	3	2	1	2	0	1	0.714286	0	0	0	1603.46	51	22.3674	0	6	32	1,4	1	0	0	1	0	1	3	5	1	4	4	5	5	4	4	4	5	5	26
1	2	45	2	2	1	1	2	1	2	2	1	1	10.7079	0	0	0	1955.65	58	22.3757	0	5	40	1,3,4	1	0	1	1	0	1	3	5	2	5	5	5	5	5	3	2	2	3	26
1	2	42	1	2	2	1	3	4	1	3	0	1	0.714286	0	0	0	1849.55	56	22.4323	0	8	34	1,4	1	0	0	1	0	1	4	5	2	5	5	5	5	1	3	4	4	5	25
1	2	51	2	3	1	1	3	1	2	3	0	1	6.76286	1	0	1	2114.04	60	22.4448	0	9	42	1,3,4	1	0	1	1	0	1	1	5	2	1	5	5	1	5	3	5	1	4	17
1	2	34	1	1	2	1	3	1	2	2	0	0	0.82133	0	0	0	3214.18	52.6	22.47	0	10	24	1,2,3,4,5	1	1	1	1	1	1	3	4	2	5	5	5	1	5	1	2	2	1	18
1	2	67	3	4	1	2	2	1	2	1	0	1	0.714286	1	0	0	2213.05	53.3	22.4743	0	16	51	1,3,4	1	0	1	1	0	1	1	1	4	1	1	1	1	1	1	1	1	1	10
1	2	53	2	3	1	1	3	1	2	3	1	1	21.4286	1	1	0	1024.59	59.8	22.5074	0	6	47	1,4	1	0	0	1	0	0	3	4	4	5	4	2	5	5	5	4	4	2	29
1	2	43	1	2	2	1	1	5	1	1	0	1	14.2857	0	0	0	1916.46	53.4	22.5164	0	6	37	1,4,5	1	0	0	1	1	1	3	5	5	5	5	5	5	1	3	3	5	5	27
1	2	50	2	3	2	1	1	1	2	1	0	0	0	0	0	0	2098	53.5	22.5586	0	9	41	1,2,4	1	1	0	1	0	0	3	5	5	5	5	5	5	5	3	3	5	2	28
1	2	43	1	2	1	1	3	2	1	4	0	0	0	0	0	0	1791.2	62.2	22.5722	0	8	35	1,4	1	0	0	1	0	1	1	1	2	4	5	3	5	5	3	3	2	4	24
1	2	33	1	1	2	1	1	4	1	1	0	0	0	0	0	0	816.449	52.9	22.5981	0	6	27	1,2,3,4	1	1	1	1	0	1	3	4	4	5	5	2	5	3	4	5	5	5	29
1	2	42	1	2	1	1	2	1	2	1	1	1	0.714286	0	0	0	1477.44	67	22.6474	0	9	33	1,4	1	0	0	1	0	0	3	4	1	1	5	5	2	4	3	5	1	5	19
1	2	54	2	3	2	1	1	4	1	2	0	0	0	0	0	0	1960.25	58	22.6562	0	7	47	1,4	1	0	0	1	0	1	3	5	1	5	5	5	5	5	1	2	3	3	23
1	2	41	1	2	1	1	1	1	2	2	0	1	0.714286	0	0	0	1121.86	58.9	22.7229	0	9	32	4	0	0	0	1	0	1	3	3	2	5	5	5	5	1	4	5	5	4	24
1	2	63	3	4	2	1	3	5	1	2	0	0	25.1416	1	0	1	2001.11	51.9	22.7622	0	6	57	1,3,4	1	0	1	1	0	1	3	5	5	5	5	5	5	5	3	4	3	4	30
1	2	47	2	2	2	2	3	2	1	2	0	1	7.14286	0	0	0	1218.69	52	22.806	0	6	41	1,3,4	1	0	1	1	0	1	3	4	1	5	5	5	4	4	5	3	2	4	26
1	2	49	2	2	2	1	3	3	1	2	0	1	0.714286	0	0	0	1250.98	50	22.8269	0	9	40	1,3,4	1	0	1	1	0	1	1	5	3	5	5	5	5	5	5	5	5	3	27
1	2	55	2	3	2	1	1	5	1	2	0	0	2.9304	0	0	0	1417.55	57	22.8329	0	8	47	1,4	1	0	0	1	0	1	3	5	2	5	5	5	5	5	4	3	2	1	25
1	2	49	2	2	2	1	3	5	1	2	0	0	31.4248	0	0	0	1647.86	57	22.8329	0	8	41	1,2,3,4	1	1	1	1	0	1	3	5	3	5	5	5	5	2	4	4	2	3	25
1	2	31	1	1	2	1	1	2	1	4	0	1	0.714286	0	0	0	1403.77	49.4	22.8608	0	9	22	1,2,4	1	1	0	1	0	1	3	3	2	5	5	4	5	5	5	2	4	3	28
1	2	46	2	2	1	1	3	2	1	3	0	1	42.8571	0	0	0	2008.19	60	22.8624	0	5	41	1,2,3,4	1	1	1	1	0	1	3	5	1	5	1	5	5	5	4	3	5	2	25
1	2	39	1	1	1	1	3	2	1	4	0	1	22.5429	0	0	0	1401.6	60	22.8624	0	18	21	1,4	1	0	0	1	0	0	3	4	5	5	5	4	5	4	5	3	1	2	29
1	2	41	1	2	2	1	3	3	1	3	0	0	0	0	0	0	1584.17	55	22.8928	0	9	32	1,2,3,4	1	1	1	1	0	1	3	5	2	5	5	5	5	4	1	5	5	4	24
1	2	36	1	1	2	1	3	3	1	3	0	0	132	0	0	0	1388.17	53.6	22.8972	0	9	27	1,3,4	1	0	1	1	0	1	3	5	1	5	5	5	5	5	3	3	5	3	25
1	2	53	2	3	2	1	3	1	2	3	0	1	35.7143	1	0	0	1310.72	61.6	22.903	0	6	47	1,2,3,4	1	1	1	1	0	1	3	5	2	5	5	5	1	5	5	3	3	3	24
1	2	46	2	2	1	1	3	4	1	3	0	1	59.7386	0	0	0	2293.79	58.7	22.9297	0	20	26	1,3,4	1	0	1	1	0	1	3	5	1	5	5	5	1	5	5	2	1	1	21
1	2	44	1	2	2	1	2	1	2	2	0	0	0	0	0	0	718.816	58.7	22.9297	0	16	28	1,3,4	1	0	1	1	0	1	3	4	5	5	1	5	5	1	5	5	5	#NULL!	#NULL!
1	2	46	2	2	2	1	3	4	1	2	0	0	0	0	0	0	1947.38	51.6	22.9333	0	8	38	1,2,4	1	1	0	1	0	1	3	5	4	5	5	5	1	5	3	3	2	#NULL!	#NULL!
1	2	60	3	4	2	1	3	5	1	1	0	0	0	1	1	0	763.535	53	22.9398	0	6	54	1,2,3,4,5	1	1	1	1	1	0	1	5	2	4	1	1	1	1	5	5	5	5	19
1	2	41	1	2	2	1	1	4	1	1	0	0	7.14286	0	0	1	2642.74	58	22.9421	0	6	35	1,2,4	1	1	0	1	0	1	3	5	3	5	5	5	1	5	3	1	2	3	23
1	2	46	2	2	2	1	3	4	1	3	0	1	0.714286	0	0	0	1080.81	51.9	23.0667	0	6	40	1,2,4	1	1	0	1	0	1	3	5	5	5	5	5	5	5	4	5	5	#NULL!	#NULL!
1	2	60	3	4	1	2	1	5	1	2	0	1	141.905	1	0	1	1929.94	59.9	23.1087	0	9	51	1,3,4	1	0	1	1	0	1	4	5	5	4	5	5	1	1	4	1	1	1	20
1	2	64	3	4	2	1	2	5	1	3	0	1	35.2381	0	0	0	2894.57	59.9	23.1087	0	24	40	1,2,4	1	1	0	1	0	1	3	5	2	5	5	5	5	4	3	1	1	1	23
1	2	37	1	1	1	1	1	2	1	3	0	1	2.05479	0	0	1	1669.75	66.8	23.1142	0	9	28	1,2,3,4	1	1	1	1	0	1	1	1	1	2	5	5	1	1	3	4	5	2	11
1	2	49	2	2	2	2	2	5	1	1	0	0	0	1	0	0	2519.91	57	23.1247	0	18	31	1,3,4	1	0	1	1	0	1	3	5	3	5	5	5	1	5	1	1	5	1	19
1	2	54	2	3	2	1	3	5	1	3	0	0	0	0	0	0	1268.48	53.5	23.1562	0	10	44	1,2,3,4	1	1	1	1	0	1	3	5	1	5	5	5	5	5	4	3	3	2	25
1	2	48	2	2	2	1	2	1	2	2	0	0	0	1	0	1	1803.18	55.9	23.2674	0	32	16	1,4	1	0	0	1	0	1	3	5	3	5	5	5	1	5	5	1	2	1	23
1	2	30	1	1	2	1	3	5	1	4	0	0	176	0	0	0	1254.98	54.5	23.2816	0	10	20	1,2,3,4,5	1	1	1	1	1	1	1	5	2	5	5	5	5	1	5	4	5	4	23
1	2	62	3	4	2	1	2	1	2	2	0	0	0	0	0	0	1798.1	54.5	23.2816	0	9	53	1,2,3,4	1	1	1	1	0	1	3	5	1	5	5	1	1	2	5	1	2	2	19
1	2	51	2	3	1	1	2	5	1	1	0	0	0	0	0	0	4556.25	70.5	23.2858	0	9	42	1,2,4	1	1	0	1	0	1	3	1	4	4	5	1	1	1	1	1	5	5	19
1	2	59	2	3	2	2	3	3	1	1	0	1	20	0	0	1	1719.77	56	23.3091	0	9	50	1,3,4	1	0	1	1	0	1	3	5	1	5	5	5	5	1	4	2	2	1	20
1	2	31	1	1	2	1	3	5	1	3	0	0	56.5752	0	0	1	2118.82	56	23.3091	0	10	21	1,2,3,4	1	1	1	1	0	1	3	4	5	5	5	5	5	4	4	2	3	5	31
1	2	42	1	2	1	1	3	1	2	2	0	1	11.2714	0	0	0	1687.67	59	23.3377	0	6	36	1,2,4	1	1	0	1	0	1	3	5	2	5	5	3	1	1	3	5	2	5	20
1	2	47	2	2	2	1	2	1	2	2	0	1	0.714286	0	0	0	2094.4	57.9	23.3409	0	6	41	1,2,4	1	1	0	1	0	1	3	4	5	5	5	5	2	4	3	1	2	1	23
1	2	55	2	3	2	1	1	5	1	2	0	0	1.15	0	0	0	2568.52	58.3	23.3536	0	5	50	1,2,3,4	1	1	1	1	0	1	3	5	2	5	5	5	5	5	3	1	1	2	25
1	2	38	1	1	2	1	1	4	1	4	0	0	0.16422	0	0	0	1884.81	50.5	23.3699	0	6	32	1,4	1	0	0	1	0	1	3	5	5	5	4	5	5	5	3	4	3	5	31
1	2	56	2	3	2	1	3	5	1	3	0	0	0	0	0	1	2721.58	52	23.4224	0	20	36	1,4	1	0	0	1	0	1	3	5	4	5	5	5	5	5	3	1	5	2	27
1	2	70	3	5	1	1	2	1	2	2	1	1	8.96079	1	1	0	1041.23	63	23.4236	0	6	64	1,2,3,4	1	1	1	1	0	0	1	5	4	1	5	5	5	1	4	5	5	2	18
1	2	48	2	2	2	2	3	5	1	3	0	1	14.2857	0	0	0	1431.55	60	23.4375	0	9	39	1,2,3,4	1	1	1	1	0	1	3	5	2	5	5	5	5	5	3	5	3	3	26
1	2	38	1	1	2	1	1	3	1	4	0	0	0	0	0	1	1304.27	62.3	23.4484	0	6	32	1,3,4	1	0	1	1	0	1	3	5	5	5	5	5	5	5	4	4	3	5	32
1	2	45	2	2	2	1	3	3	1	1	0	0	1.15	1	0	0	2324.88	60.5	23.4858	0	18	27	1,2,3,4	1	1	1	1	0	1	3	1	2	1	1	5	5	5	1	1	5	5	22
1	2	49	2	2	2	1	3	2	1	3	0	0	0	0	0	0	1109.24	55	23.4952	0	6	43	1,4	1	0	0	1	0	1	3	2	2	5	4	5	5	5	5	4	5	4	29
1	2	37	1	1	2	1	3	2	1	2	0	1	28.5714	0	0	1	2372.91	53	23.5556	0	9	28	1,4	1	0	0	1	0	1	3	4	1	5	4	5	5	5	5	1	3	2	26
1	2	37	1	1	2	1	3	2	1	4	0	0	0.01265	0	0	1	955.905	51.6	23.5573	0	8	29	1,2,3,4	1	1	1	1	0	1	3	5	1	5	5	5	5	5	4	5	5	5	28
1	2	73	3	5	1	1	3	5	1	3	0	1	0.714286	1	0	1	1308.06	63.4	23.5723	0	25	48	1,4	1	0	0	1	0	0	3	5	1	2	5	5	4	4	5	5	1	3	22
1	2	32	1	1	1	1	3	1	2	4	1	1	85.7143	0	0	0	2195.89	65	23.5883	0	6	26	1,2,3,4	1	1	1	1	0	1	4	5	2	5	1	5	5	1	1	3	2	5	23
1	2	41	1	2	2	1	3	1	2	2	0	0	0	0	0	0	934.096	55.3	23.6234	0	25	16	1,3,4	1	0	1	1	0	1	3	4	2	5	5	5	5	5	5	4	5	2	27
1	2	54	2	3	1	1	3	3	1	3	0	0	0	1	0	1	2145.77	58.3	23.6521	0	18	36	1,4	1	0	0	1	0	1	1	5	2	5	5	5	1	5	3	1	1	4	21
1	2	37	1	1	2	1	3	1	2	4	0	0	0	0	0	0	2009.24	66	23.6652	0	9	28	1,3,4	1	0	1	1	0	1	3	5	2	5	5	5	1	5	1	3	2	4	21
1	2	45	2	2	2	1	2	1	2	1	0	0	0	0	0	0	1438.08	55.5	23.7088	0	6	39	1,2,3,4	1	1	1	1	0	1	3	5	2	5	1	5	1	1	4	1	5	2	18
1	2	33	1	1	2	1	3	5	1	4	0	0	0	0	0	0	1751.67	57.7	23.7097	0	7	26	1,4	1	0	0	1	0	1	3	5	1	5	4	4	5	4	3	2	1	3	24
1	2	41	1	2	2	1	1	2	1	4	0	0	0	0	1	0	1661.1	60.7	23.7109	0	8	33	1,4	1	0	0	1	0	0	3	4	1	5	4	5	5	5	3	2	4	4	26
1	2	68	3	4	2	1	2	5	1	2	0	0	37.7168	1	0	0	2047.43	49.2	23.7269	0	20	48	1,2,4,5	1	1	0	1	1	0	3	5	5	2	4	5	5	4	4	5	2	2	25
1	2	61	3	4	1	1	1	1	2	1	0	1	0.714286	0	0	0	2273.85	52	23.74	0	9	52	1,2,4	1	1	0	1	0	1	1	5	5	5	1	5	5	5	3	4	5	5	29
1	2	49	2	2	2	1	1	5	1	2	0	0	20.1168	0	0	0	1614.66	50	23.7812	0	9	40	1,2,4	1	1	0	1	0	1	1	5	3	5	5	5	1	1	3	3	3	2	16
1	2	46	2	2	2	1	3	5	1	1	0	0	0	1	0	1	2057.68	59.4	23.7943	0	6	40	1,2,4	1	1	0	1	0	1	5	4	1	5	1	5	1	1	4	1	1	1	18
1	2	64	3	4	2	2	3	5	1	3	0	0	16.3416	1	0	0	1538.2	55	23.8054	0	8	56	1,2,3,4,5	1	1	1	1	1	1	3	5	5	5	5	5	5	5	4	3	2	2	29
1	2	43	1	2	1	2	3	2	1	3	0	1	0.714286	1	0	0	2027.53	68	23.8087	0	30	13	1,3,4	1	0	1	1	0	1	3	5	4	5	5	5	5	5	4	4	1	5	31
1	2	43	1	2	2	1	2	5	1	2	0	1	0.714286	0	0	0	1001.08	56.5	23.8236	0	6	37	1,4	1	0	0	1	0	1	1	1	4	5	5	5	5	5	5	4	2	4	29
1	2	31	1	1	2	1	3	2	1	3	0	1	0.714286	0	0	1	1634.46	63.4	23.8624	0	6	25	1,4	1	0	0	1	0	1	3	5	3	5	5	5	5	5	3	5	5	4	28
1	2	48	2	2	1	1	2	1	2	2	1	1	21.4157	0	0	1	2157.66	65	23.8751	0	9	39	1,4	1	0	0	1	0	1	3	5	3	1	1	5	1	1	4	2	5	3	16
1	2	48	2	2	2	1	2	5	1	2	0	1	14.2857	0	0	0	1352.57	57.5	23.9334	0	9	39	1,2,3,4	1	1	1	1	0	1	3	5	2	5	1	4	5	1	4	2	5	1	21
1	2	42	1	2	1	1	1	4	1	4	0	1	0.714286	0	0	1	2263.99	66.9	23.988	0	9	33	1,3,4	1	0	1	1	0	1	3	4	2	5	5	5	5	5	1	2	4	3	24
1	2	45	2	2	2	1	2	4	1	1	0	1	0.714286	0	0	1	1741.22	54	24	1	16	29	1,2,4	1	1	0	1	0	1	3	5	2	5	1	5	5	1	5	2	1	#NULL!	#NULL!
1	2	48	2	2	1	1	3	4	1	1	1	1	28.3333	0	0	1	1793.83	60.9	24.0892	1	9	39	1,4	1	0	0	1	0	1	3	5	5	5	5	5	5	5	5	4	5	5	33
1	2	48	2	2	1	1	3	1	2	2	1	1	0.714286	1	0	1	1477.24	65.6	24.0955	1	30	18	1,2,3,4	1	1	1	1	0	1	3	2	2	5	5	5	5	5	4	5	2	3	27
1	2	44	1	2	1	1	2	1	2	1	0	0	8.8	0	0	0	2222.17	65.6	24.0955	1	6	38	1,4	1	0	0	1	0	1	3	5	4	5	5	4	5	4	1	5	4	3	25
1	2	36	1	1	2	2	1	4	1	3	0	0	0	0	0	0	1695.05	61	24.1288	1	8	28	1,4	1	0	0	1	0	1	3	5	5	4	5	5	5	5	1	5	2	4	27
1	2	66	3	4	2	1	2	1	2	1	0	1	3.33333	1	0	0	1813.19	47.5	24.2347	1	30	36	1,2,3,4	1	1	1	1	0	1	3	4	5	5	5	5	1	1	3	2	2	2	20
1	2	54	2	3	2	1	2	5	1	2	0	0	0	1	0	0	1908.5	64.4	24.2388	1	9	45	1,2,3,4	1	1	1	1	0	1	5	5	2	5	5	5	1	5	4	3	2	4	26
1	2	32	1	1	1	2	1	1	2	3	1	0	0.03841	0	0	0	3754.09	67.6	24.2389	1	9	23	1,4	1	0	0	1	0	1	1	5	4	4	5	3	5	5	1	2	3	1	21
1	2	37	1	1	2	1	1	4	1	4	0	0	0	0	0	0	2135.37	53.1	24.2421	1	10	27	1,2,3,4,5	1	1	1	1	1	1	4	5	5	5	5	5	5	5	5	4	1	3	32
1	2	49	2	2	1	1	1	2	1	3	0	0	13.2	0	0	1	1027.23	66	24.2424	1	9	40	1,2,3,4	1	1	1	1	0	1	1	1	5	2	3	3	1	3	5	4	5	1	18
1	2	46	2	2	2	1	3	1	2	2	0	0	0	1	0	0	1365.85	59	24.2439	1	10	36	1,4	1	0	0	1	0	1	4	5	3	5	5	5	5	1	5	3	3	4	27
1	2	32	1	1	2	1	3	5	1	4	0	1	85.7143	0	0	0	1430.11	59	24.2439	1	18	14	1,4	1	0	0	1	0	1	3	5	4	5	3	5	5	5	4	5	2	5	31
1	2	46	2	2	2	1	3	3	1	2	0	0	2.9304	1	0	0	1972.37	57.5	24.2452	1	5	41	1,3,4	1	0	1	1	0	1	4	5	4	5	5	5	5	5	4	1	2	3	30
1	2	42	1	2	2	1	3	4	1	2	0	0	0	0	0	0	2704.2	56.1	24.2815	1	6	36	1,3,4	1	0	1	1	0	1	3	5	2	5	5	5	5	5	1	3	2	2	23
1	2	56	2	3	2	1	1	4	1	4	0	0	132	1	0	0	2725.05	58.5	24.3496	1	5	51	1,2,3,4	1	1	1	1	0	1	4	5	5	5	5	5	1	5	1	3	2	2	23
1	2	47	2	2	1	1	2	1	2	2	0	1	5.97386	0	1	1	1817.84	67.1	24.3504	1	20	27	1,2,3,5	1	1	1	0	1	0	5	5	2	5	4	5	1	5	1	3	2	2	21
1	2	67	3	4	1	1	1	5	1	4	0	1	20.9085	0	0	0	1513.64	60.9	24.3951	1	8	59	1,3,4	1	0	1	1	0	1	1	5	5	5	4	4	1	1	5	3	2	3	21
1	2	33	1	1	1	1	3	4	1	4	0	1	0.714286	0	0	1	2092.44	62.5	24.4141	1	6	27	1,2,3,4	1	1	1	1	0	1	1	1	3	5	5	5	1	1	1	4	5	5	17
1	2	47	2	2	1	1	3	3	1	1	0	1	4.28314	0	0	0	1096.52	66.5	24.4261	1	9	38	1,4	1	0	0	1	0	1	1	2	1	1	5	4	1	1	5	1	5	1	11
1	2	43	1	2	2	1	2	3	1	4	0	1	0.714286	0	0	0	1559.1	55	24.4444	1	10	33	1,2,4	1	1	0	1	0	1	3	5	1	5	3	5	1	4	4	5	2	4	22
1	2	62	3	4	1	2	1	1	2	1	0	0	0	1	1	0	1918.63	55	24.4444	1	5	57	4,5	0	0	0	1	1	0	4	5	4	1	1	5	5	5	1	3	1	2	22
1	2	55	2	3	2	1	1	5	1	1	0	0	12.5752	0	1	1	1586.99	56.5	24.4546	1	9	46	4,5	0	0	0	1	1	0	4	5	5	1	5	5	1	1	3	5	3	3	18
1	2	65	3	4	2	1	3	1	2	3	0	1	0.714286	1	0	0	2286.27	55.8	24.4726	1	29	36	1,3,4	1	0	1	1	0	1	4	5	5	5	5	5	5	5	4	5	2	2	30
1	2	50	2	3	2	1	3	1	2	4	0	0	0.07659	0	0	0	1139.57	56.6	24.4979	1	32	18	1,4	1	0	0	1	0	1	3	5	1	5	5	1	5	1	5	3	5	3	23
1	2	44	1	2	2	1	1	2	1	2	0	1	6.76286	0	0	1	2496.19	56	24.5603	1	30	14	1,4	1	0	0	1	0	1	3	5	2	5	5	5	5	5	5	1	2	2	27
1	2	48	2	2	1	1	3	3	1	2	0	0	75.4248	0	0	0	1312.29	71	24.5675	1	5	43	1,2,3,4	1	1	1	1	0	1	1	1	5	5	5	5	1	5	5	5	5	5	27
1	2	49	2	2	1	1	2	1	2	3	1	1	57.1429	0	0	1	1602.85	56.8	24.5845	1	6	43	1,3,4	1	0	1	1	0	1	3	4	5	5	5	4	1	1	3	1	5	2	20
1	2	60	3	4	2	1	3	1	2	1	0	0	12.5752	1	0	0	2285.93	54.6	24.5935	1	6	54	1,2,3,4	1	1	1	1	0	1	4	5	5	5	4	5	5	1	3	3	2	5	28
1	2	60	3	4	1	1	1	5	1	2	1	1	41.817	0	0	0	1849.01	48.9	24.5963	1	5	55	1,3,4	1	0	1	1	0	1	1	5	3	1	5	5	1	1	5	1	2	2	14
1	2	36	1	1	1	1	3	4	1	1	1	1	8.33333	0	0	1	856.367	61.5	24.6355	1	7	29	1,2,4,5	1	1	0	1	1	1	3	5	2	5	5	5	5	5	5	5	2	5	30
1	2	38	1	1	2	1	3	4	1	4	0	1	3.33333	0	0	0	1460.9	58.5	24.6669	1	9	29	1,3,4	1	0	1	1	0	1	3	5	1	5	5	5	5	5	4	4	2	1	24
1	2	55	2	3	2	1	2	1	2	2	0	0	82.9752	1	0	0	1758.61	52.6	24.6763	1	9	46	1,4	1	0	0	1	0	1	3	5	2	5	5	3	1	5	3	3	1	3	22
1	2	70	3	5	1	1	3	5	1	3	0	1	107.143	1	0	1	2541.73	66.4	24.6877	1	10	60	1,2,3,4	1	1	1	1	0	1	3	5	5	5	5	5	5	5	1	3	5	2	26
1	2	33	1	1	1	1	1	2	1	2	1	1	0.714286	0	0	0	1985.37	72.2	24.6914	1	6	27	1,2,4	1	1	0	1	0	1	4	5	1	5	3	5	5	4	3	4	3	#NULL!	#NULL!
1	2	69	3	4	1	1	3	5	1	3	0	1	0.714286	0	1	1	2069.6	68.1	24.7133	1	9	60	1,4	1	0	0	1	0	0	4	5	5	5	5	5	5	5	5	1	1	2	31
1	2	48	2	2	2	2	1	5	1	2	0	0	12.5752	1	0	0	1140.32	59.4	24.7242	1	9	39	1,2,3,4	1	1	1	1	0	1	4	5	5	5	1	4	5	4	5	5	2	5	33
1	2	62	3	4	1	1	2	3	1	1	0	0	0.98578	0	1	0	1000.57	69	24.7409	1	23	39	1,2,4	1	1	0	1	0	0	4	4	1	5	4	5	5	1	5	5	3	4	25
1	2	56	2	3	2	2	3	5	1	1	0	0	0	0	0	1	1434.79	57.2	24.7576	1	18	38	1,2,3,4	1	1	1	1	0	1	4	5	2	5	1	5	1	1	3	2	5	4	20
1	2	44	1	2	1	1	3	1	2	2	1	1	29.8693	0	0	0	2131.96	65	24.7676	1	24	20	1,4	1	0	0	1	0	1	1	4	3	2	1	5	1	1	3	2	5	2	13
1	2	37	1	1	1	1	2	4	1	3	0	1	29.8693	1	0	0	1660.86	72.5	24.794	1	10	27	1,2,3,4,5	1	1	1	1	1	1	3	5	1	4	5	5	5	5	4	4	2	#NULL!	#NULL!
1	2	54	2	3	2	1	1	5	1	2	0	0	264	1	0	1	1382.75	55.8	24.8	1	6	48	1,2,3,4,5	1	1	1	1	1	1	4	5	3	1	5	5	5	1	3	3	2	#NULL!	#NULL!
1	2	36	1	1	1	1	1	5	1	2	0	1	0	0	0	0	2086.35	68.4	24.8222	1	13	23	4	0	0	0	1	0	1	3	4	3	5	1	5	1	5	4	4	5	3	24
1	2	48	2	2	1	1	3	4	1	2	0	0	25.1416	0	0	1	2001.57	72	24.9135	1	7	41	1,2,3,4,5	1	1	1	1	1	1	3	5	5	5	5	5	1	1	4	3	2	5	24
1	2	46	2	2	2	1	2	5	1	2	0	0	0	0	0	0	1548.26	63.8	24.9219	1	9	37	1,3,4	1	0	1	1	0	1	4	4	5	5	5	5	1	5	3	2	3	#NULL!	#NULL!
1	2	50	2	3	2	1	3	1	2	2	0	0	12.5752	0	0	0	1928.99	63.8	24.9219	1	9	41	1,4	1	0	0	1	0	1	4	5	3	5	5	5	5	5	4	4	5	4	30
1	2	72	3	5	2	1	2	1	2	2	0	0	5.8696	1	0	0	1507.59	60	24.974	1	9	63	1,4	1	0	0	1	0	1	4	5	2	3	5	5	1	5	4	2	5	1	20
1	2	42	1	2	2	1	2	4	1	1	0	0	0	0	0	0	2261.05	57	24.9989	1	9	33	1,3,4	1	0	1	1	0	1	4	5	3	5	4	5	1	4	4	1	3	1	22
1	2	49	2	2	2	1	1	1	2	3	0	0	14.6696	0	0	1	2246.42	64	25	1	9	40	1,2,3,4	1	1	1	1	0	1	3	5	4	5	5	5	1	1	4	2	2	4	22
1	2	68	3	4	2	1	2	1	2	2	0	0	0	0	0	0	1212.03	49.8	25.049	1	5	63	1,4	1	0	0	1	0	1	1	5	2	1	1	1	1	1	5	3	5	5	16
1	2	61	3	4	1	1	3	1	2	1	0	1	71.4286	0	0	0	1352.91	61.8	25.072	1	9	52	1,3,4	1	0	1	1	0	0	3	4	1	5	5	4	5	4	5	3	2	1	24
1	2	65	3	4	1	1	2	1	2	1	0	0	32.1552	1	0	0	1493.46	65	25.0762	1	6	59	1,2,4	1	1	0	1	0	1	3	5	5	5	5	1	5	5	5	5	5	4	32
1	2	42	1	2	1	1	3	1	2	2	1	1	11.2714	0	0	1	3144.89	69.1	25.0762	1	9	33	1,4	1	0	0	1	0	1	4	5	1	5	5	5	1	1	3	2	5	2	17
1	2	41	1	2	1	1	3	3	1	4	0	1	0	0	0	1	2616.97	66	25.1486	1	7	34	1,2,3,4,5	1	1	1	1	1	1	1	5	5	5	5	5	1	5	4	1	2	3	24
1	2	61	3	4	1	1	2	1	2	1	1	1	20.9085	1	0	1	2287.25	62	25.1532	1	9	52	1,4	1	0	0	1	0	1	3	5	1	4	1	5	5	4	5	2	2	2	24
1	2	49	2	2	1	1	2	1	2	1	0	0	1.15	0	0	1	1678.51	65.2	25.1534	1	9	40	1,2,3,4	1	1	1	1	0	1	1	5	3	5	5	5	1	5	4	5	2	4	23
1	2	37	1	1	2	1	3	2	1	3	0	1	0.714286	1	0	0	782.823	55.9	25.179	1	10	27	1,2,3,4	1	1	1	1	0	1	5	5	1	5	5	5	1	1	4	4	5	3	20
1	2	70	3	5	1	1	3	1	2	1	0	1	0.714286	1	0	1	1771.22	58.2	25.1904	1	8	62	1,2,4	1	1	0	1	0	0	1	5	5	5	1	2	1	1	3	4	5	4	20
1	2	41	1	2	2	1	3	2	1	4	0	0	0	0	0	0	1006.39	59	25.204	1	8	33	1,4	1	0	0	1	0	1	3	5	2	5	5	5	4	1	5	5	5	4	24
1	2	50	2	3	2	1	2	1	2	2	0	1	42.8571	0	0	0	1373.01	63	25.2363	1	16	34	1,3,4	1	0	1	1	0	0	3	5	2	5	5	5	4	4	3	5	2	1	22
1	2	48	2	2	1	1	3	5	1	1	0	1	0.714286	0	0	0	2256.31	66.3	25.2629	1	9	39	1,2,3,4	1	1	1	1	0	1	5	5	2	5	1	5	5	1	5	4	5	3	26
1	2	45	2	2	1	1	3	3	1	3	0	1	3.28578	0	0	1	1780.88	61.5	25.2712	1	5	40	1,3,4	1	0	1	1	0	1	3	5	2	5	5	5	5	5	5	2	2	1	26
1	2	64	3	4	2	1	3	5	1	2	0	1	0.05037	0	0	0	1754.76	63.9	25.2759	1	9	55	1,2,4	1	1	0	1	0	1	3	5	5	5	5	5	5	1	3	3	1	3	25
1	2	38	1	1	2	1	1	5	1	4	0	1	8.33333	0	0	0	2238.84	64	25.3155	1	8	30	1,2,3,4	1	1	1	1	0	1	1	5	5	5	5	5	5	2	1	2	1	5	24
1	2	43	1	2	2	1	2	1	2	2	0	0	0	1	0	0	1548.36	52.5	25.3183	1	6	37	1,3	1	0	1	0	0	0	3	5	2	5	5	5	1	2	4	2	1	5	22
1	2	70	3	5	2	1	1	1	2	1	0	0	2.0944	1	0	1	2442.09	61.7	25.3534	1	5	65	1,4	1	0	0	1	0	0	3	5	5	5	5	4	5	4	1	5	2	5	28
1	2	58	2	3	1	1	3	5	1	1	0	1	8.33333	1	0	1	1447.33	61	25.3902	1	9	49	1,2,3,4	1	1	1	1	0	1	3	5	2	5	1	1	5	1	4	3	2	1	21
1	2	55	2	3	1	1	1	1	2	2	1	0	0	1	0	0	1659.59	65	25.3906	1	9	46	1,2,3,4	1	1	1	1	0	1	4	3	1	1	5	5	1	4	5	4	2	1	17
1	2	50	2	3	2	1	1	3	1	4	0	0	0.32867	0	0	1	2611.7	63	25.3968	1	18	32	1,2,3,4,5	1	1	1	1	1	1	5	5	5	5	5	5	5	5	3	2	5	5	33
1	2	43	1	2	2	1	3	4	1	2	0	0	1.67026	0	0	0	1056.85	66.8	25.4534	1	7	36	1,2,3,4	1	1	1	1	0	1	3	3	5	5	5	5	5	5	4	4	2	3	30
1	2	64	3	4	2	2	2	1	2	3	0	0	25.1416	0	0	1	1411.67	45.2	25.5526	1	8	56	1,2,4	1	1	0	1	0	1	1	4	3	5	5	5	1	5	4	3	3	1	20
1	2	74	3	5	2	2	1	1	2	4	0	0	25.1416	1	0	0	1215.71	53	25.5594	1	8	66	1,2,4	1	1	0	1	0	1	4	5	2	5	5	5	4	4	5	4	5	5	29
1	2	35	1	1	1	1	3	1	2	2	1	1	10	1	0	0	1857.2	68.8	25.58	1	35	0	1,2,4	1	1	0	1	0	1	5	1	2	1	1	1	1	1	1	1	5	5	16
1	2	70	3	5	1	1	3	1	2	1	0	0	0	0	0	0	3165.77	68	25.5937	1	9	61	1,3,4	1	0	1	1	0	1	4	5	5	5	5	5	4	3	1	1	2	2	24
1	2	45	2	2	2	1	3	4	1	3	0	1	0.714286	0	0	0	1975.49	62.4	25.641	1	10	35	1,2,4,5	1	1	0	1	1	1	3	5	5	5	4	5	5	5	1	4	2	3	27
1	2	48	2	2	2	1	2	4	1	2	0	0	0	1	0	0	2637.27	57.7	25.6444	1	9	39	1,4	1	0	0	1	0	1	3	1	2	5	1	2	1	5	5	1	2	1	22
1	2	56	2	3	2	1	3	1	2	1	0	1	3.33333	0	0	1	1362.92	54	25.6837	1	6	50	1,3	1	0	1	0	0	1	1	4	5	4	4	3	1	1	4	2	1	#NULL!	#NULL!
1	2	30	1	1	1	1	3	2	1	4	0	1	0.714286	0	0	0	2105.89	71	25.7657	1	18	12	1,3,4	1	0	1	1	0	1	1	4	1	5	5	4	5	1	3	2	3	5	21
1	2	32	1	1	2	1	3	1	2	1	0	1	0.14651	1	0	0	1215.63	66.8	25.7706	1	7	25	1,5	1	0	0	0	1	1	4	5	1	5	5	5	5	4	5	4	5	3	27
1	2	48	2	2	2	1	3	5	1	2	0	1	4.28571	0	0	0	1715.67	66	25.7812	1	6	42	1,4	1	0	0	1	0	1	3	5	3	5	5	5	5	5	4	3	2	5	30
1	2	51	2	3	2	1	3	5	1	4	0	1	5.97386	1	0	0	1357.1	72	25.8166	1	9	42	1,2,3,4	1	1	1	1	0	1	3	4	2	5	5	5	5	5	4	5	3	4	28
1	2	47	2	2	1	1	2	3	1	4	1	1	42.8571	0	0	1	1750.74	72	25.8166	1	30	17	1,2,3,4	1	1	1	1	0	1	3	1	1	1	1	5	1	1	4	2	2	1	12
1	2	51	2	3	1	1	3	2	1	4	0	1	14.9346	1	0	1	1964.09	72.9	25.8291	1	30	21	1,4	1	0	0	1	0	1	3	5	2	5	5	5	5	5	1	3	2	2	23
1	2	53	2	3	1	1	1	5	1	1	1	1	29.8693	1	0	1	1780.78	73	25.8645	1	9	44	1,2,3,4	1	1	1	1	0	1	3	5	5	5	5	5	5	5	4	4	3	2	29
1	2	64	3	4	1	1	1	1	2	2	1	0	14.6696	0	0	0	2293.76	63	25.8876	1	25	39	1,2,3,4	1	1	1	1	0	1	1	4	3	5	5	1	1	5	5	1	5	3	23
1	2	35	1	1	1	1	1	4	1	3	0	1	33.8143	0	0	0	1764.47	79	25.944	1	20	15	1,4	1	0	0	1	0	1	1	1	1	5	1	1	1	1	4	2	5	2	15
1	2	30	1	1	1	1	3	1	2	3	0	0	0.42711	0	0	1	1164.68	64	25.9645	1	10	20	1,2,3,4,5	1	1	1	1	1	1	1	1	1	4	1	5	1	1	3	3	5	3	14
1	2	61	3	4	1	1	2	5	1	2	0	0	37.7168	1	0	1	1966.84	70.7	25.9688	1	5	56	1,4	1	0	0	1	0	1	1	5	5	5	5	5	1	1	3	2	5	1	17
1	2	32	1	1	1	1	1	4	1	3	1	1	0.714286	0	0	0	2324.83	76	25.9909	1	6	26	1,2,4	1	1	0	1	0	1	4	4	1	5	5	5	4	4	1	5	5	4	23
1	2	54	2	3	2	1	3	5	1	4	0	0	62.8584	0	0	1	2047.91	64.5	26.0015	1	7	47	1,4	1	0	0	1	0	0	4	1	3	1	5	4	1	1	3	2	3	2	15
1	2	58	2	3	1	1	2	1	2	1	0	1	21.4157	0	1	0	2042.26	62.5	26.0146	1	6	52	1,2,4	1	1	0	1	0	0	3	5	4	5	5	1	1	5	4	2	1	2	24
1	2	61	3	4	1	1	3	5	1	3	0	1	28.5714	1	0	0	1474.72	70	26.0262	1	18	43	1,3,4	1	0	1	1	0	1	3	5	2	5	5	4	1	1	4	3	2	1	17
1	2	59	2	3	1	1	3	2	1	2	0	1	7.14286	1	1	0	1582.26	68.4	26.0631	1	6	53	1,3,4	1	0	1	1	0	0	3	5	2	5	5	5	5	5	5	2	2	1	26
1	2	46	2	2	1	1	2	1	2	2	1	1	0.714286	1	0	1	2312.68	69.3	26.083	1	6	40	1,2,3,4	1	1	1	1	0	0	4	5	1	5	5	5	1	1	1	1	2	3	16
1	2	47	2	2	1	1	3	1	2	2	0	1	0.714286	0	0	0	2873.79	75.4	26.09	1	8	39	1,2,3,4,5	1	1	1	1	1	1	3	5	5	5	5	5	5	1	1	1	5	1	21
1	2	40	1	2	2	1	3	1	2	2	0	1	0.714286	1	0	0	2224.42	58	26.1249	1	6	34	1,3,4	1	0	1	1	0	1	1	1	3	5	1	5	1	5	1	3	2	4	20
1	2	50	2	3	1	1	3	1	2	1	0	1	0.714286	0	1	1	1194.71	72.9	26.1393	1	9	41	1,4	1	0	0	1	0	0	1	3	4	5	5	1	1	1	5	3	5	3	20
1	2	69	3	4	1	1	2	1	2	1	0	1	0.714286	1	0	1	1426.81	67	26.1719	1	25	44	1,3,4	1	0	1	1	0	0	3	5	4	1	4	5	1	1	4	4	3	1	15
1	2	46	2	2	2	1	2	5	1	2	0	0	17.6	0	0	0	1853.61	54.3	26.1863	1	8	38	1,2,3,4,5	1	1	1	1	1	1	3	5	5	5	1	5	5	1	3	2	2	2	24
1	2	54	2	3	1	1	2	3	1	2	0	1	14.2857	1	0	1	1907.72	67.1	26.2109	1	20	34	1,3,4	1	0	1	1	0	1	3	5	3	5	5	1	1	5	3	3	1	3	23
1	2	51	2	3	2	1	3	1	2	2	0	0	0	0	0	1	1985.09	59	26.2222	1	11	40	1,3	1	0	1	0	0	1	1	5	1	5	1	5	1	1	1	1	5	1	11
1	2	43	1	2	2	1	1	3	1	1	0	0	0	0	0	0	1433.15	61.4	26.2292	1	9	34	1,2,3,4	1	1	1	1	0	1	3	5	5	5	5	5	5	5	4	5	5	1	28
1	2	52	2	3	1	1	3	3	1	2	0	0	0	1	0	0	1895.05	65.6	26.2778	1	10	42	1,2,4,5	1	1	0	1	1	1	3	5	2	5	5	5	1	1	3	4	5	3	18
1	2	71	3	5	2	1	2	5	1	1	0	0	23.2584	1	0	1	1226.18	60	26.3146	1	9	62	1,3,4	1	0	1	1	0	1	1	5	2	5	1	5	1	5	5	5	1	5	24
1	2	68	3	4	1	1	3	5	1	4	0	0	25.1416	1	0	0	1287.52	73.5	26.3545	1	5	63	1,4	1	0	0	1	0	1	3	5	5	5	5	5	1	1	4	5	2	5	24
1	2	48	2	2	1	1	2	1	2	2	1	0	176	0	0	0	2992.74	65	26.3702	1	9	39	1,3,4	1	0	1	1	0	1	4	5	2	5	1	5	1	1	1	1	1	1	15
1	2	56	2	3	1	1	2	1	2	1	1	1	44.8039	0	0	1	1743.24	65	26.3702	1	35	21	4,5	0	0	0	1	1	1	1	5	2	1	5	1	1	1	5	2	5	1	12
1	2	63	3	4	2	1	1	1	2	1	0	0	0	0	0	1	2750.08	61	26.4024	1	17	46	1,2,3,4,5	1	1	1	1	1	1	3	5	1	5	5	5	5	1	5	1	1	1	21
1	2	66	3	4	2	1	1	5	1	2	0	0	0	0	0	0	1385.23	61	26.4024	1	5	61	1,3,4	1	0	1	1	0	1	4	5	2	5	3	5	5	5	3	5	5	2	26
1	2	66	3	4	1	2	2	1	2	1	0	1	0.714286	1	0	1	1856.67	69.3	26.406	1	29	37	1,4	1	0	0	1	0	1	3	5	2	1	1	1	4	4	3	3	5	3	20
1	2	45	2	2	2	1	3	1	2	1	0	0	0	0	0	0	2169.07	67.6	26.4062	1	9	36	1,4	1	0	0	1	0	1	4	1	1	1	1	1	1	1	4	3	5	4	16
1	2	47	2	2	1	1	3	1	2	3	1	0	0	0	0	0	833.006	66	26.4381	1	7	40	1,2,3,4,5	1	1	1	1	1	1	1	1	3	2	1	1	1	1	4	5	5	#NULL!	#NULL!
1	2	42	1	2	1	1	3	3	1	1	0	1	0.714286	1	0	0	1329.04	80.1	26.4566	1	9	33	1,3,4	1	0	1	1	0	1	3	5	5	1	5	5	2	5	4	3	5	5	25
1	2	39	1	1	1	1	3	3	1	3	0	1	13.3333	0	0	0	1389.1	75	26.5731	1	6	33	1,4	1	0	0	1	0	1	4	5	1	5	5	4	5	5	4	5	2	4	28
1	2	48	2	2	1	1	1	5	1	1	0	1	6.76286	0	0	0	4550.86	76.5	26.627	1	9	39	1,4	1	0	0	1	0	1	3	5	2	5	5	5	5	5	1	1	5	1	22
1	2	39	1	1	1	1	3	2	1	3	0	1	0.714286	0	0	0	3233.21	77	26.6436	1	6	33	1,4	1	0	0	1	0	1	3	5	5	3	5	5	5	5	3	5	5	4	28
1	2	43	1	2	2	2	3	5	1	2	0	1	14.2857	1	0	0	1497.44	65.7	26.6542	1	9	34	1,3,4	1	0	1	1	0	1	3	5	4	5	5	4	5	1	4	5	5	5	27
1	2	38	1	1	1	1	3	1	2	2	0	0	17.6	0	0	0	3075.12	72.6	26.6667	1	9	29	1,3,4	1	0	1	1	0	1	3	5	5	5	5	5	5	5	1	2	5	3	27
1	2	52	2	3	1	1	2	3	1	4	0	1	16.6667	1	0	0	1497.37	78	26.6749	1	7	45	1,2,4,5	1	1	0	1	1	1	4	5	1	5	5	4	1	5	5	4	1	3	24
1	2	43	1	2	1	1	3	3	1	2	0	0	1.4696	0	0	1	2449.99	78	26.6749	1	9	34	1,2,3,4	1	1	1	1	0	1	4	5	5	5	5	5	1	1	3	4	5	3	22
1	2	40	1	2	2	1	3	5	1	2	0	0	2.62867	0	0	0	1602.75	64	26.8116	1	9	31	1,3,4	1	0	1	1	0	1	4	5	2	5	5	5	1	4	5	1	5	#NULL!	#NULL!
1	2	46	2	2	2	1	2	5	1	1	0	0	0	1	0	0	1278.81	58	26.8407	1	5	41	1,3,4	1	0	1	1	0	0	1	1	2	1	1	5	1	1	4	1	5	4	14
1	2	42	1	2	1	1	3	1	2	2	1	1	0.714286	0	1	1	1143.93	70.5	26.8633	1	7	35	1,3	1	0	1	0	0	0	3	5	1	4	4	5	1	4	5	5	3	5	23
1	2	47	2	2	1	1	2	3	1	1	0	0	18.8584	0	0	0	1826.12	67.1	26.8787	1	6	41	1,3,4	1	0	1	1	0	1	3	3	1	5	3	5	5	5	4	2	2	3	26
1	2	67	3	4	1	1	2	1	2	2	0	0	0	1	1	0	1448.84	63	26.9127	1	17	50	1,3,4	1	0	1	1	0	0	3	5	2	1	4	4	1	1	5	4	2	2	15
1	2	57	2	3	1	2	1	5	1	3	0	1	4.50857	1	0	1	857.888	72.4	26.9185	1	6	51	1,2,3,4	1	1	1	1	0	1	3	4	1	4	3	5	4	4	5	5	5	5	26
1	2	50	2	3	1	1	3	2	1	4	0	1	21.4286	0	0	0	1532.01	77.9	26.955	1	9	41	1,2,3,4	1	1	1	1	0	1	4	5	4	4	1	5	1	5	3	4	2	4	25
1	2	63	3	4	1	1	3	2	1	4	0	0	31.4248	1	0	0	1840.27	64	26.986	1	6	57	1,2,3,4	1	1	1	1	0	1	3	5	3	5	5	1	1	1	5	3	1	1	19
1	2	48	2	2	2	2	3	3	1	4	0	1	0.714286	0	0	0	1967.91	62	27.0126	1	7	41	1,2,4,5	1	1	0	1	1	1	4	5	5	5	5	5	4	4	3	3	4	2	27
1	2	64	3	4	2	1	2	1	2	2	0	1	1.35257	1	0	0	1124.73	61	27.1111	1	6	58	4	0	0	0	1	0	1	3	5	5	5	1	5	1	5	4	3	3	4	27
1	2	49	2	2	1	1	2	3	1	1	0	1	16.6667	1	1	1	1599.85	73	27.1416	1	6	43	1,4	1	0	0	1	0	0	1	4	1	5	5	4	5	4	3	5	5	1	20
1	2	46	2	2	1	1	3	2	1	3	1	1	28.3333	1	0	1	2684.18	74	27.1809	1	8	38	1,4	1	0	0	1	0	1	4	5	2	5	5	5	5	5	3	3	3	5	29
1	2	47	2	2	1	1	3	3	1	1	0	0	94.2832	1	0	0	1823.68	82.3	27.1832	1	12	35	1,4	1	0	0	1	0	1	3	4	1	5	5	2	1	1	5	4	5	2	18
1	2	46	2	2	2	1	3	4	1	3	0	0	25.1416	0	0	0	1599.75	65.4	27.2216	1	10	36	1,2,3,4,5	1	1	1	1	1	0	3	4	3	2	5	5	1	5	4	3	3	3	21
1	2	37	1	1	2	1	3	4	1	4	0	1	57.1429	0	0	0	1589	65.5	27.2633	1	7	30	1,3,4	1	0	1	1	0	1	3	5	3	5	5	2	5	4	3	2	1	4	27
1	2	32	1	1	1	1	3	2	1	4	1	0	0.23	0	0	1	2761.84	77	27.2817	1	6	26	1,2,4	1	1	0	1	0	1	3	4	5	5	5	5	5	5	1	4	3	3	27
1	2	46	2	2	1	1	3	1	2	1	1	0	0	1	0	0	2148.66	73.5	27.3275	1	18	28	1,2,3,4	1	1	1	1	0	1	1	4	1	5	5	1	1	1	1	2	5	3	13
1	2	55	2	3	2	1	3	1	2	1	0	0	0	0	0	1	856.881	69.2	27.3723	1	9	46	1,2,3,4	1	1	1	1	0	1	3	1	4	5	5	1	5	5	5	5	5	3	30
1	2	43	1	2	2	1	2	4	1	1	0	1	0.714286	1	0	0	1563.86	66.7	27.408	1	9	34	1,4	1	0	0	1	0	1	4	5	2	5	5	4	1	4	5	1	2	5	26
1	2	32	1	1	1	1	1	4	1	4	1	1	67.6286	0	0	0	3282.05	88	27.4648	1	6	26	1,3,4	1	0	1	1	0	1	3	5	5	5	5	5	5	5	1	2	3	2	26
1	2	68	3	4	2	1	1	1	2	1	0	0	0	1	0	0	1950.91	66	27.4714	1	8	60	1,2,3,4,5	1	1	1	1	1	0	3	5	5	5	5	5	5	1	3	4	1	3	25
1	2	35	1	1	2	1	3	4	1	2	0	0	7.14286	0	0	0	1943.5	65.3	27.5342	1	10	25	1,2,3,4,5	1	1	1	1	1	1	4	5	5	5	5	5	5	5	3	3	5	5	32
1	2	57	2	3	1	1	1	5	1	4	0	1	0.714286	1	0	0	1834.1	75	27.5482	1	5	52	1,2,4,5	1	1	0	1	1	1	3	4	5	5	5	5	5	5	3	3	5	3	29
1	2	64	3	4	2	1	3	5	1	2	0	0	0.82133	0	0	0	3486.34	62	27.5556	1	7	57	1,4	1	0	0	1	0	1	3	5	5	5	5	5	5	5	1	1	2	1	25
1	2	64	3	4	1	1	1	5	1	3	1	1	71.4286	1	0	1	1362.29	62.9	27.5865	1	5	59	1,2,3,4	1	1	1	1	0	1	3	5	3	5	5	5	1	5	3	5	2	3	23
1	2	42	1	2	2	1	1	4	1	3	0	0	25.1416	0	0	0	1283.57	68	27.5873	1	16	26	1,4	1	0	0	1	0	1	3	5	4	5	5	5	5	1	5	5	2	3	26
1	2	48	2	2	2	2	2	1	2	1	0	1	0.714286	0	1	1	1055.91	65.7	27.7028	1	9	39	1,2,3,4	1	1	1	1	0	0	1	1	1	2	1	5	1	1	5	2	2	1	12
1	2	39	1	1	1	1	3	1	2	2	1	1	14.9346	0	0	1	1688.81	82.1	27.7515	1	9	30	1,4	1	0	0	1	0	1	3	3	1	5	5	5	4	5	4	2	3	1	23
1	2	63	3	4	1	1	1	1	2	2	1	1	0.714286	0	0	0	1619.63	72	27.7767	1	25	38	1,4	1	0	0	1	0	1	4	2	4	1	5	1	1	1	4	3	3	2	17
1	2	54	2	3	1	1	3	5	1	3	0	1	29.8693	0	0	0	1898.2	77.5	27.7887	1	10	44	1,2,4,5	1	1	0	1	1	0	3	5	3	3	5	5	5	1	3	4	3	5	23
1	2	46	2	2	1	1	2	1	2	2	0	1	14.991	1	0	1	1381.68	70.3	27.8074	1	9	37	1,2,3,4	1	1	1	1	0	1	3	5	2	4	5	5	1	1	4	3	1	2	17
1	2	47	2	2	1	1	2	3	1	3	1	0	44	1	0	1	1814.53	81.4	27.8376	1	6	41	1,4	1	0	0	1	0	1	1	5	2	5	5	4	1	5	4	4	3	3	21
1	2	61	3	4	1	1	3	1	2	1	0	1	5.97386	1	0	0	1594.65	76	27.9155	1	18	43	1,4	1	0	0	1	0	1	3	5	3	5	5	5	4	5	3	5	2	1	24
1	2	61	3	4	1	1	2	5	1	1	1	0	5.8696	1	0	0	1517.28	82.7	27.9543	1	9	52	1,2,3,4	1	1	1	1	0	1	1	1	1	1	1	1	1	1	4	4	5	2	11
1	2	47	2	2	2	1	3	4	1	3	0	0	25.1416	1	0	0	1716.62	64	28.0689	1	10	37	1,2,4	1	1	0	1	0	1	3	5	5	5	5	5	3	1	4	2	2	1	22
1	2	46	2	2	1	1	2	5	1	1	0	1	85.7143	1	1	1	2350.58	69.2	28.0742	1	6	40	1,2,4	1	1	0	1	0	0	4	5	1	5	1	5	1	5	3	3	5	3	22
1	2	43	1	2	1	1	3	1	2	2	0	0	18.8584	0	0	1	2707.83	86	28.0816	1	5	38	1,2,3,4	1	1	1	1	0	1	3	1	5	5	5	4	1	1	1	5	5	5	21
1	2	43	1	2	1	1	3	4	1	2	0	0	0	0	0	1	1616.27	73	28.1625	1	9	34	1,3,4	1	0	1	1	0	1	3	5	1	5	5	5	5	5	5	3	3	3	27
1	2	71	3	5	1	2	2	5	1	2	0	1	71.4286	1	0	0	1596.51	63	28.3771	1	8	63	1,2,4	1	1	0	1	0	1	3	5	2	5	1	3	1	1	5	1	5	2	19
1	2	51	2	3	2	1	3	1	2	1	0	0	0.98578	1	0	0	958.235	74.5	28.3874	1	5	46	1,4,5	1	0	0	1	1	1	1	4	5	5	5	1	1	1	5	3	5	1	19
1	2	36	1	1	2	1	1	4	1	3	0	1	14.2857	0	0	0	1601.77	70	28.3987	1	6	30	1,2,4	1	1	0	1	0	1	3	5	1	5	5	5	4	5	3	2	2	5	26
1	2	59	2	3	1	2	2	5	1	1	0	0	12.5752	1	0	0	1954.95	70	28.3987	1	5	54	1,2,3,4	1	1	1	1	0	0	3	5	3	5	5	5	1	5	3	1	2	1	21
1	2	67	3	4	2	2	2	1	2	2	0	0	0	1	1	0	1909.65	65	28.5075	1	6	61	1,4	1	0	0	1	0	0	3	5	5	5	5	5	5	5	4	2	2	2	29
1	2	36	1	1	1	1	3	4	1	4	1	1	6.76286	0	1	0	2055.1	77.9	28.6134	1	5	31	1,3,4	1	0	1	1	0	0	3	5	3	3	5	5	1	5	4	2	2	5	24
1	2	46	2	2	1	1	1	2	1	2	1	1	21.4286	1	0	0	2979.25	79	28.6689	1	6	40	1,3,4	1	0	1	1	0	1	5	5	1	5	5	4	5	5	4	3	3	5	30
1	2	46	2	2	1	1	1	4	1	4	0	1	59.7386	1	1	1	2037.14	79	28.6689	1	9	37	1,3,4	1	0	1	1	0	0	3	5	5	5	5	3	5	4	3	1	5	5	30
1	2	35	1	1	1	1	3	4	1	1	0	1	0.714286	0	0	0	2361.59	85.7	28.9684	1	7	28	1,2,3,4	1	1	1	1	0	1	3	5	2	5	4	5	5	4	1	5	5	5	25
1	2	46	2	2	1	1	2	3	1	2	0	0	4.6	1	0	1	3472.28	78.1	29.0378	1	10	36	1,4	1	0	0	1	0	1	3	5	5	5	1	5	5	5	1	3	5	5	29
1	2	49	2	2	2	1	2	4	1	2	0	1	0.714286	0	0	0	1969.55	61.1	29.0606	1	9	40	1,4	1	0	0	1	0	1	3	2	2	5	1	2	1	5	3	5	#NULL!	2	21
1	2	39	1	1	2	1	1	4	1	2	0	1	14.2857	0	0	1	1330.73	73.5	29.0732	1	9	30	1,2,3,4	1	1	1	1	0	1	3	3	2	5	5	4	5	5	5	1	3	4	29
1	2	65	3	4	1	1	2	1	2	1	1	0	0	1	0	0	1848.59	71.8	29.129	1	9	56	1,2,3,4	1	1	1	1	0	1	3	4	5	5	5	2	1	5	4	2	2	3	26
1	2	72	3	5	2	1	3	5	1	3	0	0	0	1	0	0	2118.22	59	29.2601	1	5	67	1,4,5	1	0	0	1	1	1	3	5	4	5	5	5	5	5	4	1	1	4	30
1	2	79	3	5	2	2	1	5	1	2	0	0	0	1	0	1	1260.52	71.3	29.2982	1	6	73	1,4	1	0	0	1	0	1	3	5	3	5	1	3	1	5	5	5	2	5	27
1	2	46	2	2	1	1	3	1	2	2	1	1	3.33333	0	0	0	2475.27	77	29.34	1	9	37	1,2,3,4	1	1	1	1	0	1	3	5	5	5	5	5	1	5	3	1	5	1	23
1	2	53	2	3	1	1	1	4	1	1	0	1	0.714286	0	0	0	1084.6	70	29.5159	1	6	47	1,4	1	0	0	1	0	1	1	1	2	1	5	4	1	1	4	5	5	5	15
1	2	67	3	4	2	1	1	5	1	1	0	1	6.84932	1	0	0	1352.53	58.7	29.5257	1	5	62	1,4	1	0	0	1	0	0	3	5	5	5	1	1	1	1	5	2	1	1	21
1	2	64	3	4	2	1	2	5	1	1	0	1	25	0	0	0	3181.34	63.1	29.6022	1	6	58	1,2,3,4,5	1	1	1	1	1	1	4	1	5	2	5	5	5	1	1	2	2	5	23
1	2	50	2	3	2	1	3	1	2	3	0	0	0	0	0	1	1856.66	66.7	29.6444	1	19	31	1,4	1	0	0	1	0	1	4	3	4	5	5	1	1	1	4	1	3	1	20
1	2	40	1	2	1	1	1	1	2	2	0	1	6.76286	1	0	0	1872.36	77	29.7056	1	9	31	1,3,4	1	0	1	1	0	1	3	5	2	5	5	5	1	5	4	3	3	3	23
1	2	47	2	2	2	1	1	1	2	3	0	1	8.33333	1	0	0	1929.02	65.1	29.7206	1	7	40	1,4	1	0	0	1	0	1	1	5	5	5	5	5	1	1	1	2	5	1	15
1	2	31	1	1	1	1	3	4	1	3	1	1	0.714286	0	0	1	1844.8	87	29.7527	1	20	11	1,3,4	1	0	1	1	0	1	3	1	2	5	5	4	5	5	3	5	5	1	24
1	2	60	3	4	2	2	3	5	1	2	0	0	0	1	1	0	1042.56	63.5	29.7898	1	6	54	1,4	1	0	0	1	0	0	5	5	5	3	3	1	1	1	5	2	3	1	21
1	2	45	2	2	1	1	3	1	2	2	0	0	6.2832	0	0	0	1097.75	91.4	29.8449	1	5	40	1,4	1	0	0	1	0	0	4	4	1	5	5	5	1	5	5	2	5	1	22
1	2	49	2	2	2	2	1	4	1	1	0	0	0	1	1	0	1309.65	69	29.865	1	6	43	1,2,3,4	1	1	1	1	0	0	3	1	5	4	5	1	1	1	5	1	5	2	21
1	2	64	3	4	1	1	1	2	1	2	1	1	28.5714	1	0	0	1968.04	75	30.0433	1	9	55	1,3,4	1	0	1	1	0	1	3	5	5	5	5	5	1	5	3	4	1	4	26
1	2	53	2	3	2	1	3	4	1	2	0	0	0	1	0	1	2171.73	65.1	30.1263	1	5	48	1,3,4	1	0	1	1	0	1	5	5	1	5	5	5	5	5	4	4	1	3	28
1	2	39	1	1	2	1	2	3	1	2	0	1	0.714286	0	0	1	1304.59	60	30.1796	1	6	33	1,2,3,4	1	1	1	1	0	1	3	5	5	5	5	5	5	5	4	3	5	4	31
1	2	52	2	3	2	1	3	5	1	1	0	0	44	1	0	0	1699.29	69	30.2618	1	6	46	1,2,3,4	1	1	1	1	0	1	3	5	4	5	5	1	5	5	3	3	5	1	26
1	2	37	1	1	1	1	3	5	1	2	1	0	0	0	0	1	1369.61	81	30.4867	1	18	19	1,4	1	0	0	1	0	1	3	5	1	5	5	5	4	5	5	4	5	4	27
1	2	45	2	2	1	1	1	5	1	2	0	0	0.82133	1	0	1	2496.88	88.4	30.5882	1	6	39	1,2,3,4	1	1	1	1	0	1	4	5	1	5	5	5	5	5	4	3	2	#NULL!	#NULL!
1	2	40	1	2	1	1	3	2	1	4	0	1	5.97386	0	0	1	1676.18	86.4	30.6122	1	9	31	1,4	1	0	0	1	0	1	3	5	2	5	5	4	5	4	4	3	2	3	26
1	2	39	1	1	2	1	3	4	1	4	0	1	5	1	0	1	1764.32	70	30.7004	1	9	30	1,2,3,4	1	1	1	1	0	1	3	5	1	5	5	5	1	5	5	3	5	5	25
1	2	36	1	1	1	1	3	1	2	2	1	0	0	0	0	1	2247.53	91	30.7599	1	20	16	1,2,3,4	1	1	1	1	0	1	1	5	3	1	1	5	1	5	3	3	5	4	18
1	2	68	3	4	1	2	3	5	1	1	0	1	20.9085	1	0	0	2350.51	85.4	30.9914	1	5	63	1,4,5	1	0	0	1	1	1	3	1	5	5	5	5	5	1	3	2	5	1	23
1	2	64	3	4	2	1	2	5	1	3	0	1	71.4286	1	1	1	2337.25	71	31.139	1	6	58	1,2,5	1	1	0	0	1	0	5	5	3	5	5	5	5	5	4	4	5	2	29
1	2	39	1	1	1	1	3	1	2	1	1	1	0.714286	1	0	0	3133.51	87	31.1951	1	8	31	1,2,3,4,5	1	1	1	1	1	1	3	5	2	4	5	3	1	5	3	5	3	5	23
1	2	52	2	3	2	1	2	5	1	4	0	0	0	1	1	1	1374.92	77	31.2386	1	25	27	1,3,4	1	0	1	1	0	0	3	5	2	5	5	5	1	1	3	4	2	5	20
1	2	30	1	1	1	1	1	1	2	4	1	1	0.714286	0	0	1	2181.02	82	31.2452	1	6	24	1,4,5	1	0	0	1	1	1	3	5	3	5	5	4	1	1	1	4	3	5	19
1	2	47	2	2	1	1	1	1	2	4	1	1	0.714286	1	0	1	2881.73	88.2	31.25	1	7	40	1,2,3,4	1	1	1	1	0	1	3	2	2	2	5	3	5	1	1	2	2	3	17
1	2	55	2	3	2	1	2	5	1	1	0	0	125.717	1	0	0	1598	83.1	31.2771	1	8	47	1,2,4	1	1	0	1	0	1	3	5	5	5	1	5	1	5	5	4	1	3	27
1	2	54	2	3	2	1	3	1	2	2	0	0	0	1	0	0	1832.99	71.8	31.4898	1	7	47	1,2,4,5	1	1	0	1	1	1	3	5	4	5	5	5	5	1	4	4	3	2	24
1	2	38	1	1	1	1	3	1	2	1	0	0	0	1	0	1	1275.23	100	31.5617	1	9	29	1,2,4	1	1	0	1	0	1	1	4	1	5	5	1	1	1	3	4	3	2	14
1	2	30	1	1	1	1	3	1	2	2	0	0	3.7752	1	0	0	1895.33	82.4	32.1875	1	9	21	1,4	1	0	0	1	0	1	4	4	4	5	5	5	5	5	5	2	5	3	31
1	2	50	2	3	2	2	2	5	1	1	0	0	9.6448	1	0	0	2283.89	70.2	32.933	1	5	45	1,2,4	1	1	0	1	0	1	3	5	5	3	1	5	5	5	1	2	2	5	27
1	2	45	2	2	2	2	3	4	1	2	0	1	0.714286	0	0	0	1322.71	91	38.3707	1	10	35	1,2,4,5	1	1	0	1	1	1	5	5	2	5	1	4	1	5	4	4	5	3	25
1	2	37	1	1	1	1	3	1	2	4	1	1	0.714286	0	0	0	2255.15	49.3	17.4674	0	17	20	1,4	1	0	0	1	0	1	3	5	4	5	5	5	5	5	1	5	3	5	28
1	2	39	1	1	2	1	3	2	1	4	0	0	0	0	0	0	1025.02	50	19.5312	0	9	30	1,2,3,4	1	1	1	1	0	1	3	5	4	5	1	5	5	5	4	4	3	5	31
1	2	72	3	5	1	2	2	5	1	1	0	1	59.964	1	0	0	2326.64	52.6	20.0427	0	6	66	4,5	0	0	0	1	1	1	1	5	5	1	1	5	4	5	5	1	2	1	22
1	2	44	1	2	1	1	2	4	1	3	1	1	4.28314	1	0	0	2458.79	49.5	20.082	0	5	39	1,2,3,4	1	1	1	1	0	1	3	5	1	4	5	5	5	5	3	1	1	1	22
1	2	38	1	1	1	1	3	1	2	2	0	1	0.714286	0	0	0	2265.97	58.7	20.5525	0	9	29	1,3,4	1	0	1	1	0	1	3	5	5	5	5	5	3	5	1	4	3	5	27
1	2	32	1	1	2	1	3	2	1	4	0	1	42.8571	0	0	0	1974.05	53	20.7031	0	6	26	1,2,4	1	1	0	1	0	1	3	5	4	5	5	4	5	5	1	2	5	5	28
1	2	50	2	3	1	1	1	2	1	2	1	1	14.9346	0	0	0	916.064	55.1	21.2569	0	18	32	1,3,4	1	0	1	1	0	1	1	5	1	1	1	5	1	5	4	5	5	5	18
1	2	53	2	3	2	1	2	1	2	2	0	1	0.714286	0	0	1	2025.02	48.7	21.3587	0	18	35	1,4	1	0	0	1	0	0	3	2	3	5	5	5	5	3	4	3	2	1	24
1	2	39	1	1	2	1	1	4	1	4	0	1	10	0	0	0	1090.2	46.5	21.5188	0	6	33	1,2,4,5	1	1	0	1	1	1	4	5	2	5	5	5	5	5	4	5	3	5	30
1	2	49	2	2	1	1	2	1	2	1	0	0	0	0	0	1	1862.1	55.8	21.5269	0	9	40	1,4	1	0	0	1	0	1	3	5	4	1	5	5	1	1	4	4	1	5	19
1	2	61	3	4	1	1	3	5	1	1	0	0	0.65711	1	0	0	1218.49	49.3	21.6219	0	6	55	1,2,3,4	1	1	1	1	0	0	3	5	3	3	5	5	1	5	5	2	1	3	23
1	2	42	1	2	1	1	2	1	2	1	1	1	0.714286	0	0	0	2499.26	63	22.3214	0	9	33	1,4	1	0	0	1	0	1	3	5	1	4	5	5	5	4	1	4	2	2	20
1	2	57	2	3	1	1	1	3	1	2	1	1	10.4788	1	1	1	2182.5	61	22.4059	0	32	25	1,4	1	0	0	1	0	0	3	4	3	5	5	5	5	1	1	2	2	2	20
1	2	37	1	1	1	1	3	1	2	4	0	1	54.1029	0	0	0	3909.68	65.5	22.6644	0	7	30	1,4	1	0	0	1	0	1	3	4	2	1	5	5	1	5	1	1	1	5	18
1	2	62	3	4	1	1	2	1	2	1	1	1	83.634	1	0	1	2036.04	55	22.8928	0	7	55	1,2,3,4,5	1	1	1	1	1	1	4	2	1	1	1	1	1	1	4	2	5	3	15
1	2	49	2	2	1	1	3	3	1	3	1	1	14.2857	0	0	0	1259.66	63.3	22.9714	0	8	41	1,2,3,4,5	1	1	1	1	1	1	3	5	3	5	1	5	5	1	5	5	2	2	24
1	2	42	1	2	1	1	3	2	1	3	0	0	0	0	0	1	2663.49	58	23.2335	0	8	34	1,2,3,4,5	1	1	1	1	1	1	3	5	1	4	5	2	5	5	4	1	5	1	23
1	2	42	1	2	1	1	3	2	1	4	0	1	4.50857	0	0	0	3163.86	60.5	23.3401	0	6	36	1,2,3,4	1	1	1	1	0	1	3	5	2	5	5	5	5	5	1	1	5	5	26
1	2	43	1	2	1	1	3	5	1	3	0	1	0.714286	0	0	1	1607.29	68	23.5294	0	9	34	1,2,4,5	1	1	0	1	1	1	3	5	3	5	5	5	5	5	4	4	2	3	28
1	2	42	1	2	1	1	1	3	1	2	1	1	29.982	0	0	0	3015.82	70	23.939	0	8	34	1,3,4	1	0	1	1	0	1	3	5	2	5	5	5	1	1	1	1	2	#NULL!	#NULL!
1	2	52	2	3	2	1	3	4	1	1	0	1	0.714286	1	1	1	1406.43	61.6	24.0625	1	18	34	1,4	1	0	0	1	0	0	3	4	2	5	1	5	5	5	5	5	1	4	29
1	2	35	1	1	2	1	3	1	2	2	0	0	0.32867	0	0	0	1302.29	56.5	24.136	1	10	25	1,2,3,4	1	1	1	1	0	1	3	5	3	5	1	5	1	1	4	3	5	2	19
1	2	33	1	1	1	1	3	2	1	4	0	1	0.714286	0	0	0	1307.42	67	24.3141	1	6	27	1,2,4	1	1	0	1	0	1	3	4	1	5	5	1	3	5	4	5	3	1	22
1	2	46	2	2	1	1	3	2	1	4	0	1	29.8693	1	1	1	2078.1	70	24.5089	1	9	37	1,2,3,4	1	1	1	1	0	0	3	5	4	4	5	5	1	5	3	2	2	3	23
1	2	53	2	3	2	1	1	2	1	3	0	0	0	0	0	0	764.077	56.7	24.5412	1	6	47	1,2,3,4,5	1	1	1	1	1	1	3	3	2	5	4	4	4	4	5	4	3	3	26
1	2	41	1	2	2	1	3	1	2	2	0	1	1.36986	0	0	1	1766.57	54.5	24.5484	1	23	18	1,2,3,4,5	1	1	1	1	1	1	3	5	1	4	5	5	5	1	1	4	5	3	18
1	2	59	2	3	1	1	1	3	1	2	1	1	29.8693	1	0	0	1552.63	66.6	24.5819	1	25	34	1,3,4	1	0	1	1	0	1	4	1	1	1	5	1	1	1	5	1	5	1	14
1	2	74	3	5	2	2	1	1	2	1	0	0	0	1	0	0	1639.12	48.5	24.7449	1	5	69	1,3,4	1	0	1	1	0	1	1	5	2	3	1	5	5	1	5	2	2	4	21
1	2	43	1	2	1	1	3	2	1	4	0	1	64.2857	0	0	0	957.815	71.6	25.0692	1	7	36	1,4	1	0	0	1	0	1	1	4	1	5	1	4	1	1	4	5	5	#NULL!	#NULL!
1	2	32	1	1	1	1	1	4	1	3	0	1	7.14286	0	0	0	1651.68	40.5	25.92	1	9	23	1,2,4,5	1	1	0	1	1	1	3	5	3	4	5	5	1	5	1	4	3	3	20
1	2	63	3	4	2	1	3	5	1	1	0	0	6.9	1	0	0	879.901	56.9	25.977	1	6	57	1,3,4	1	0	1	1	0	1	3	5	2	2	1	4	1	1	4	3	5	5	18
1	2	46	2	2	1	1	3	3	1	3	1	1	0.714286	0	0	0	1857.03	72.8	26.1035	1	5	41	1,3,4	1	0	1	1	0	1	3	5	1	5	5	5	5	5	3	5	2	4	26
1	2	60	3	4	2	1	1	2	1	1	0	0	0	1	0	0	981.051	63.28	26.3392	1	5	55	1,2,3,4,5	1	1	1	1	1	1	3	5	3	3	5	2	5	4	4	4	2	4	26
1	2	47	2	2	1	1	2	4	1	4	0	1	0.714286	0	0	0	3169.42	75	26.5731	1	16	31	1,3	1	0	1	0	0	1	1	1	1	5	1	5	5	5	1	2	1	1	19
1	2	48	2	2	2	1	3	4	1	1	0	1	0.714286	0	1	0	2430.27	58.4	26.6618	1	6	42	1,3	1	0	1	0	0	0	3	5	2	5	5	5	5	4	3	1	3	#NULL!	#NULL!
1	2	39	1	1	1	1	1	1	2	2	1	1	4.6	0	0	1	2673.94	73.4	26.9605	1	18	21	1,2,3,4,5	1	1	1	1	1	1	3	5	4	5	5	3	5	5	1	2	4	4	27
1	2	43	1	2	1	1	2	1	2	3	1	1	45.0857	0	0	0	2014.84	70	27.0051	1	9	34	1,2,3,4	1	1	1	1	0	1	4	4	2	1	5	4	1	4	3	2	5	1	16
1	2	67	3	4	1	1	2	1	2	1	0	0	0	1	0	0	1617.29	72	27.0993	1	8	59	1,2,4	1	1	0	1	0	1	3	4	2	1	5	5	5	1	4	3	5	1	17
1	2	59	2	3	1	1	1	4	1	3	1	1	0.714286	1	0	1	1882.05	70.4	27.1594	1	9	50	1,2,3,4	1	1	1	1	0	1	3	5	5	5	5	5	5	5	4	1	1	2	29
1	2	77	3	5	2	2	2	1	2	1	0	1	11.9477	1	0	0	761.217	67	27.8876	1	17	60	1,4	1	0	0	1	0	1	3	5	1	5	1	1	1	5	5	5	5	3	23
1	2	65	3	4	2	1	3	1	2	1	0	1	14.2857	1	0	0	1653.41	66.2	28.4282	1	17	48	1,2,3,4	1	1	1	1	0	1	3	4	5	5	5	5	5	5	4	4	5	2	29
1	2	66	3	4	1	1	1	5	1	2	0	1	0.714286	1	0	0	1440.05	66.2	29.0338	1	8	58	1,4	1	0	0	1	0	1	4	5	5	5	1	4	1	1	3	5	1	1	20
1	2	32	1	1	1	1	3	2	1	4	0	0	8.8	0	0	1	3021.58	90	29.3878	1	6	26	1,2,3,4	1	1	1	1	0	1	3	5	1	5	1	5	5	1	3	2	5	#NULL!	#NULL!
1	2	37	1	1	2	1	3	2	1	4	0	0	26.6667	0	0	1	926.418	69.8	29.4316	1	35	2	1,4	1	0	0	1	0	1	3	3	2	3	3	1	1	4	5	5	5	3	21
1	2	44	1	2	1	1	1	4	1	3	1	0	44	1	1	1	2790.24	93.5	30.1847	1	15	29	1,4	1	0	0	1	0	0	1	5	4	5	5	1	5	1	1	1	5	#NULL!	#NULL!
1	2	32	1	1	1	1	1	4	1	2	1	0	0	0	0	0	1317.33	91.8	31.3943	1	6	26	1,2,3,4	1	1	1	1	0	1	4	1	2	5	5	5	5	1	4	5	5	4	25
1	2	37	1	1	2	1	1	4	1	2	0	0	1.15	0	0	0	1792.87	74.2	31.6972	1	7	30	1,2,3,4	1	1	1	1	0	1	4	5	3	5	5	5	5	5	3	4	2	4	29
1	2	48	2	2	1	1	3	4	1	2	1	1	29.8693	1	1	1	3669.11	91	32.2421	1	9	39	1,3,4	1	0	1	1	0	0	4	5	3	5	5	5	5	5	1	1	1	2	25
1	2	50	2	3	2	1	3	4	1	2	0	1	4.50857	0	0	0	3501.46	50	20.0288	0	6	44	1,3,4	1	0	1	1	0	1	3	1	5	5	5	5	5	5	3	1	5	1	27
1	2	33	1	1	2	2	3	4	1	1	0	1	3.33333	0	0	0	1566.02	61.9	22.7365	0	6	27	4	0	0	0	1	0	1	3	5	1	5	5	5	5	4	5	3	3	4	27
1	2	51	2	3	2	1	1	5	1	2	0	1	35.7143	1	0	0	1368.92	54.9	22.8512	0	9	42	1,2,3,4	1	1	1	1	0	1	3	4	3	5	5	5	1	5	3	3	2	2	22
1	2	60	3	4	2	1	1	5	1	1	0	0	0	1	1	1	876.025	55	22.8928	0	10	50	1,4	1	0	0	1	0	0	1	4	3	1	3	5	5	4	5	5	5	4	23
1	2	36	1	1	1	1	1	1	2	2	0	0	0.88	0	0	0	1617.15	52	17.5771	0	14	22	1,2,4	1	1	0	1	0	1	3	5	2	5	1	5	5	5	4	5	5	5	29
1	2	50	2	3	2	1	3	2	1	4	0	0	2.3	1	0	0	1387.71	55	21.4844	0	6	44	1,2,4	1	1	0	1	0	1	3	5	2	5	1	5	5	5	5	2	3	2	27
1	2	41	1	2	2	1	3	3	1	1	0	1	0.714286	0	0	0	1729.6	43	18.369	0	9	32	1,2,3,4	1	1	1	1	0	1	1	5	1	5	5	5	5	5	4	1	5	1	22
1	2	61	3	4	1	1	2	1	2	2	0	0	0.07659	0	0	1	2701.48	50	18.8189	0	5	56	1,4,5	1	0	0	1	1	1	3	5	4	5	5	5	1	1	3	2	1	1	18
1	2	73	3	5	2	1	2	1	2	2	0	1	0.714286	1	0	0	1405.51	47.9	19.1876	0	5	68	1,2,3,4	1	1	1	1	0	1	3	5	5	5	5	5	1	4	5	5	1	2	25
1	2	50	2	3	2	1	2	1	2	2	0	1	0.714286	1	0	0	1542.68	45	19.4771	0	6	44	1,3,4	1	0	1	1	0	1	3	5	2	5	5	5	5	4	4	4	2	3	26
1	2	55	2	3	2	1	1	1	2	1	0	1	0.714286	1	0	0	2958.65	67	24.9108	1	7	48	1,3	1	0	1	0	0	0	3	5	3	5	5	5	4	5	1	1	2	1	22
1	2	44	1	2	1	1	3	1	2	1	1	1	0.714286	0	0	1	2176.78	71.8	27.3586	1	9	35	1,4	1	0	0	1	0	1	3	3	3	5	1	4	4	2	5	1	2	3	25
1	2	44	1	2	2	1	3	1	2	2	0	1	0.714286	0	0	1	2703.78	60.6	28.8228	1	9	35	1,3	1	0	1	0	0	1	3	5	5	5	5	5	1	5	3	2	3	4	26
1	2	50	2	3	1	1	3	2	1	1	0	1	0.714286	0	0	1	1970.44	87.9	31.5178	1	8	42	1,2,3,4	1	1	1	1	0	1	3	4	4	5	5	5	1	5	5	3	2	3	26
1	3	68	3	4	1	1	1	1	2	1	1	1	15	0	0	0	1128.28	43.4	16.7432	0	8	60	1,2,3,4,5	1	1	1	1	1	1	4	2	2	5	3	3	5	4	5	4	1	2	27
1	3	42	1	2	1	1	3	5	1	1	0	1	0.714286	0	0	0	1563.37	44	17.6254	0	6	36	1,2,3,4	1	1	1	1	0	1	3	4	4	5	5	5	4	2	1	5	1	5	24
1	3	50	2	3	1	1	3	4	1	3	0	0	0	1	0	0	1165.83	53	18.7783	0	6	44	1,2,3,4	1	1	1	1	0	1	1	5	2	5	5	5	5	5	4	4	5	5	27
1	3	37	1	1	2	1	2	5	1	3	0	0	1.2584	0	0	0	3173.49	40.8	19.1406	0	33	4	1,4	1	0	0	1	0	1	4	1	5	5	5	5	5	5	1	3	3	3	28
1	3	40	1	2	2	1	3	1	2	1	0	0	1.4696	0	0	0	2151.29	45.9	19.354	0	6	34	1,2,4	1	1	0	1	0	1	1	3	3	5	5	5	5	1	1	4	3	3	19
1	3	71	3	5	2	2	1	1	2	3	0	0	50	1	0	0	1395.04	47	19.563	0	8	63	1,2,4	1	1	0	1	0	1	1	5	3	5	5	5	1	1	4	4	5	3	18
1	3	49	2	2	2	1	3	5	1	2	0	0	1.4696	0	0	0	2435.73	45.3	19.607	0	9	40	1,4	1	0	0	1	0	1	4	5	4	5	5	5	1	5	3	2	5	3	25
1	3	51	2	3	1	1	3	1	2	1	1	1	0.714286	0	0	0	2868.03	53	19.7055	0	9	42	1,2,3,4,5	1	1	1	1	1	1	4	5	5	5	5	5	5	1	4	1	1	1	25
1	3	54	2	3	2	1	3	2	1	3	0	0	1.15	0	0	1	2339.39	49.4	19.9143	0	18	36	1,4	1	0	0	1	0	1	3	5	4	5	5	5	4	4	4	1	5	2	26
1	3	31	1	1	2	1	3	2	1	2	0	0	6.57133	0	0	0	1577.35	48.5	19.9293	0	6	25	1,3	1	0	1	0	0	1	3	5	2	5	5	5	5	5	4	3	5	4	28
1	3	43	1	2	2	1	3	4	1	4	0	0	2.3	0	0	0	1801.79	43.8	19.9963	0	6	37	1,3,4	1	0	1	1	0	1	1	5	5	5	5	5	5	5	4	1	5	1	26
1	3	54	2	3	2	2	3	5	1	1	0	0	37.7168	1	0	1	2291.5	45	20	0	6	48	1,2,3,4	1	1	1	1	0	1	3	5	2	5	5	5	1	5	4	3	3	3	23
1	3	47	2	2	1	1	3	4	1	3	1	1	0.714286	0	0	1	2558.53	59.1	20.3301	0	6	41	1,4	1	0	0	1	0	1	4	1	3	5	5	5	5	4	3	1	5	1	25
1	3	35	1	1	2	1	3	1	2	1	0	0	0	0	0	0	1236.45	42.3	20.3993	0	16	19	1,4	1	0	0	1	0	1	3	3	2	4	4	5	5	5	5	3	3	5	29
1	3	42	1	2	1	1	1	5	1	2	0	1	16.6667	0	0	0	1418.43	65	20.5151	0	8	34	1,2,3,4	1	1	1	1	0	1	3	5	1	2	3	5	3	4	3	5	5	4	20
1	3	42	1	2	2	1	2	3	1	3	0	1	2.73973	0	0	0	1961.17	50	20.5457	0	18	24	1,4	1	0	0	1	0	1	1	5	1	5	5	5	5	1	1	2	2	1	15
1	3	34	1	1	1	1	3	3	1	2	1	1	0.714286	1	0	0	2742.55	57.3	20.5457	0	10	24	1,4	1	0	0	1	0	1	3	1	5	5	5	1	1	1	3	1	5	4	22
1	3	32	1	1	2	1	3	2	1	1	0	0	0.01265	0	0	0	3013.55	51.5	20.6297	0	6	26	1,2,3,4	1	1	1	1	0	1	1	1	5	5	5	4	5	1	1	1	5	5	23
1	3	52	2	3	1	1	2	3	1	1	0	0	2.3	1	0	0	2322.04	55	20.7008	0	7	45	1,2,4	1	1	0	1	0	1	1	1	3	5	5	1	1	1	3	1	5	1	15
1	3	51	2	3	1	1	3	1	2	1	0	0	0	1	0	0	1809.99	55	20.7008	0	15	36	1,2,3,4	1	1	1	1	0	1	1	5	5	5	5	5	1	1	4	4	1	3	20
1	3	36	1	1	2	1	3	4	1	4	0	1	0.714286	0	0	0	1407.34	50.9	20.9155	0	10	26	1,3	1	0	1	0	0	1	3	5	1	5	5	4	5	5	5	2	4	4	28
1	3	63	3	4	2	2	3	5	1	4	0	1	21.4286	1	0	0	2382.16	44	20.9275	0	16	47	1,3,4	1	0	1	1	0	1	4	5	2	5	5	5	5	5	1	4	3	5	27
1	3	32	1	1	2	1	1	4	1	2	0	1	0.714286	0	0	0	1635.61	51	20.9566	0	7	25	1,2,4	1	1	0	1	0	1	3	5	5	5	5	5	5	5	5	4	3	5	33
1	3	31	1	1	2	1	3	2	1	2	0	1	0.714286	0	0	0	788.328	54.4	20.9868	0	17	14	1,3,4	1	0	1	1	0	1	3	1	1	1	3	4	5	5	5	2	5	1	21
1	3	31	1	1	1	1	3	3	1	3	0	0	37.7168	0	0	0	1282.31	66.7	21.0516	0	10	21	1,2,3,4	1	1	1	1	0	1	3	5	1	5	5	5	5	5	5	4	2	5	29
1	3	48	2	2	2	1	1	4	1	1	0	1	25	0	0	0	1621.11	47	21.1702	0	9	39	1,2,3,4	1	1	1	1	0	1	3	5	5	5	5	1	5	4	3	3	5	5	30
1	3	79	3	5	2	1	1	1	2	1	0	0	0	1	0	1	2198.78	41.5	21.1735	0	23	56	1,3,4,5	1	0	1	1	1	0	3	5	2	1	5	1	5	5	4	1	5	2	22
1	3	53	2	3	1	1	3	3	1	2	1	1	4.50857	1	0	1	1669.21	54.3	21.2109	0	6	47	1,2,3,4	1	1	1	1	0	1	3	5	5	5	5	5	1	5	3	3	3	3	25
1	3	49	2	2	1	1	2	5	1	2	0	1	6.76286	0	0	0	1928.49	59.3	21.2629	0	9	40	1,4	1	0	0	1	0	1	4	5	3	5	5	5	5	5	4	1	1	2	28
1	3	78	3	5	1	2	2	5	1	2	1	0	37.7168	0	0	0	1851.42	56	21.3382	0	7	71	1,2,3,4	1	1	1	1	0	1	4	5	5	5	5	5	1	5	3	3	1	3	26
1	3	45	2	2	2	1	2	1	2	1	0	1	15	0	0	0	2376.95	49.1	21.5341	0	9	36	1,4	1	0	0	1	0	0	1	5	5	5	5	5	1	4	5	1	#NULL!	1	22
1	3	64	3	4	1	1	3	5	1	2	0	1	2.46422	1	0	1	2106.86	53.9	21.5911	0	7	57	1,4	1	0	0	1	0	0	4	5	5	5	5	5	5	5	3	1	2	1	28
1	3	46	2	2	2	1	3	1	2	2	0	0	0	0	0	0	1330.54	50	21.6413	0	18	28	1,4	1	0	0	1	0	1	1	4	2	5	5	5	1	1	3	3	5	#NULL!	#NULL!
1	3	42	1	2	2	1	3	4	1	2	0	0	0	0	0	0	2830.49	50	21.6413	0	9	33	1,4	1	0	0	1	0	1	3	5	5	5	1	5	5	5	5	3	2	2	30
1	3	75	3	5	2	1	2	1	2	1	0	0	62.8584	0	0	1	1456.16	44	22.1317	0	5	70	1,3,4	1	0	1	1	0	1	3	5	5	4	5	5	5	4	3	5	1	4	28
1	3	46	2	2	1	1	3	3	1	2	0	1	7.14286	0	1	0	3007.23	56.7	22.1484	0	6	40	1,4	1	0	0	1	0	0	3	4	2	5	5	5	5	5	1	1	5	2	23
1	3	37	1	1	2	1	3	5	1	4	0	0	11.7304	0	0	0	1379.81	62	22.231	0	9	28	1,2,3,4	1	1	1	1	0	1	3	1	2	5	5	5	5	1	3	4	5	5	24
1	3	50	2	3	2	2	3	4	1	2	0	1	0.714286	0	0	0	1200.19	53.5	22.2685	0	6	44	1,2,4	1	1	0	1	0	1	3	5	1	5	5	5	5	5	5	5	2	#NULL!	#NULL!
1	3	36	1	1	2	1	3	2	1	4	0	0	8.8	0	0	0	1915.32	52.9	22.3056	0	33	3	1,4	1	0	0	1	0	1	1	3	2	5	5	5	5	5	5	1	1	#NULL!	#NULL!
1	3	46	2	2	2	1	3	4	1	1	0	1	14.2857	0	0	0	2002.96	53	22.3478	0	6	40	1,3	1	0	1	0	0	1	3	5	1	5	5	5	5	5	3	4	3	2	24
1	3	42	1	2	2	1	3	1	2	2	0	1	4.6	0	0	0	773.911	51	22.3674	0	9	33	1,3,4	1	0	1	1	0	1	3	5	1	5	1	5	1	4	5	4	3	3	22
1	3	32	1	1	2	1	1	4	1	2	0	0	0	0	0	0	1425.36	51	22.3674	0	16	16	1,4	1	0	0	1	0	1	3	5	3	5	5	5	1	5	4	5	5	4	25
1	3	43	1	2	2	1	3	4	1	3	0	0	88	0	0	0	3113.78	52	22.5069	0	8	35	1,4	1	0	0	1	0	1	5	5	4	5	5	5	1	5	1	3	2	3	24
1	3	39	1	1	2	1	3	2	1	2	0	1	2.05479	0	0	1	2609.18	52.7	22.5127	0	24	15	1,2,3,4,5	1	1	1	1	1	1	3	5	1	5	5	5	5	1	1	1	5	3	19
1	3	42	1	2	2	1	1	4	1	4	0	0	12.0548	0	0	0	1366.51	57.7	22.5391	0	9	33	1,3,4	1	0	1	1	0	1	3	1	1	1	1	2	1	1	5	1	4	1	13
1	3	55	2	3	2	2	3	5	1	1	0	1	7.14286	0	0	1	1383.68	53	22.6409	0	17	38	1,3,4	1	0	1	1	0	1	3	4	2	5	5	5	1	1	1	5	2	5	18
1	3	43	1	2	1	1	3	1	2	1	0	0	37.7168	0	0	0	1685.48	65	22.7583	0	7	36	4,5	0	0	0	1	1	1	3	5	1	4	3	4	1	1	5	3	2	3	18
1	3	34	1	1	1	1	3	4	1	2	0	1	0.714286	0	0	0	1111.57	61.3	22.7915	0	10	24	1,4	1	0	0	1	0	1	1	3	2	4	3	5	5	5	4	5	4	5	26
1	3	44	1	2	2	1	2	1	2	2	0	0	4.6	0	0	0	2326.56	52	22.806	0	9	35	1,3,4	1	0	1	1	0	1	3	5	5	5	5	2	1	1	4	5	4	5	24
1	3	70	3	5	1	2	3	5	1	2	1	0	0	1	1	0	1135.76	60.6	22.8085	0	8	62	1,2,4	1	1	0	1	0	0	3	1	1	4	1	5	5	3	5	4	3	3	24
1	3	34	1	1	1	1	3	2	1	2	0	0	5.6056	0	0	0	1229.38	66	22.8374	0	9	25	1,3,4	1	0	1	1	0	1	5	5	2	5	5	5	1	5	5	3	2	3	26
1	3	51	2	3	2	1	1	2	1	4	0	0	12.5752	1	0	0	2342.42	58.5	22.8516	0	5	46	1,3,4	1	0	1	1	0	1	3	5	1	5	5	5	5	5	3	3	2	5	27
1	3	38	1	1	1	1	3	2	1	4	0	1	0.714286	0	0	0	1869.21	63	22.8625	0	7	31	1,2,4	1	1	0	1	0	1	3	3	1	5	5	5	4	5	4	3	3	3	25
1	3	60	3	4	1	1	3	3	1	2	1	1	11.9477	1	1	1	1771.82	55.2	22.9761	0	5	55	1,3,4	1	0	1	1	0	0	1	4	1	5	5	5	5	5	5	1	5	2	24
1	3	65	3	4	1	1	1	5	1	4	1	1	0.0253	1	1	1	1576.05	67.2	22.9814	0	9	56	1,2,3,4,5	1	1	1	1	1	0	3	1	5	4	1	5	1	1	4	3	1	#NULL!	#NULL!
1	3	44	1	2	2	1	3	4	1	3	0	0	0	1	0	0	1622.78	59	23.0469	0	6	38	1,4	1	0	0	1	0	1	3	5	3	5	5	5	5	4	4	2	3	3	27
1	3	44	1	2	2	1	3	2	1	2	0	1	6.84932	0	0	0	1245.03	53.3	23.0696	0	6	38	1,2,4	1	1	0	1	0	0	3	5	2	3	5	4	4	3	3	3	2	2	20
1	3	51	2	3	2	1	1	1	2	2	0	1	0.714286	0	0	0	1337.51	57	23.1247	0	8	43	1,4	1	0	0	1	0	1	3	1	5	5	4	5	1	1	4	2	5	3	22
1	3	48	2	2	2	1	1	1	2	2	0	0	146.67	0	0	0	823.538	63	23.1405	0	30	18	1,2,4	1	1	0	1	0	1	3	5	1	5	5	5	5	1	5	5	5	3	23
1	3	73	3	5	1	1	3	5	1	2	1	0	5.75	1	1	0	1404.59	63	23.1405	0	10	63	1,2,3,4,5	1	1	1	1	1	0	3	5	3	1	1	5	1	5	5	5	5	4	22
1	3	32	1	1	1	1	3	2	1	4	0	0	28.5714	0	0	1	1430.89	73.4	23.1663	0	9	23	1,3,4	1	0	1	1	0	1	1	1	2	5	1	5	1	1	3	5	5	5	18
1	3	34	1	1	2	1	3	1	2	2	0	0	12.5752	1	0	0	1888.54	63.1	23.1772	0	9	25	1,3,4	1	0	1	1	0	1	3	2	2	5	5	1	1	5	3	3	5	5	24
1	3	66	3	4	2	1	3	1	2	1	0	0	0.98578	0	0	1	1281.23	55	23.1911	0	9	57	1,3,4	1	0	1	1	0	1	3	5	3	5	5	5	1	5	4	5	1	2	23
1	3	55	2	3	1	1	2	1	2	1	0	0	0	0	0	0	2015.28	62.4	23.2005	0	8	47	1,2,4	1	1	0	1	0	1	1	3	1	1	5	5	1	1	5	3	2	1	11
1	3	39	1	1	1	1	3	1	2	1	0	0	4.4	0	0	0	1643.48	64	23.2254	0	35	4	1,4	1	0	0	1	0	1	4	5	1	4	5	5	4	2	3	4	4	5	23
1	3	34	1	1	1	2	3	4	1	2	0	1	0.23	0	0	1	1435.48	64.2	23.298	0	18	16	1,4	1	0	0	1	0	1	3	4	2	5	5	5	5	4	3	2	2	5	27
1	3	35	1	1	1	1	3	2	1	2	1	0	0	0	0	0	2992.92	65	23.3067	0	8	27	1,2,3,4,5	1	1	1	1	1	1	3	5	4	5	5	5	5	4	1	5	3	3	25
1	3	50	2	3	1	1	3	1	2	2	0	1	14.9346	1	0	0	2292.43	62	23.3355	0	9	41	1,4	1	0	0	1	0	1	5	5	2	5	5	5	1	1	3	5	5	4	21
1	3	41	1	2	2	1	2	5	1	1	0	1	13.3333	0	0	1	1147.01	59.1	23.3772	0	7	34	1,2,3,4	1	1	1	1	0	1	1	4	3	5	5	5	1	1	3	5	5	5	19
1	3	33	1	1	1	1	1	4	1	4	1	1	0.714286	0	0	0	2865.72	69.2	23.391	0	10	23	1,2,3,4,5	1	1	1	1	1	1	3	5	2	5	5	4	1	5	1	1	5	3	20
1	3	53	2	3	2	1	3	5	1	2	0	1	15	0	0	0	1465.31	57	23.4221	0	9	44	1,2,3,4	1	1	1	1	0	1	3	5	5	5	5	4	5	5	4	2	1	3	30
1	3	52	2	3	1	2	3	3	1	1	0	1	0.714286	0	0	0	2750.76	57	23.4221	0	8	44	1,2,3,4,5	1	1	1	1	1	1	3	5	5	5	5	5	1	4	3	1	2	4	25
1	3	48	2	2	2	1	3	5	1	3	0	1	4.6	0	0	0	1240.35	53.2	23.4564	0	7	41	1,2,3,4,5	1	1	1	1	1	1	3	5	3	5	1	5	5	1	4	3	5	2	23
1	3	36	1	1	1	1	1	4	1	2	0	0	0	0	0	1	2516.29	68.7	23.4944	0	7	29	1,2,3,4,5	1	1	1	1	1	1	3	5	3	5	5	5	5	5	1	4	1	5	27
1	3	47	2	2	2	2	1	4	1	2	0	1	0.714286	0	0	0	1062.48	55	23.4952	0	6	41	1,2,3,4	1	1	1	1	0	1	1	5	3	5	5	5	1	5	4	5	5	5	24
1	3	43	1	2	2	1	2	1	2	1	0	0	0	0	0	0	1768.16	55	23.4952	0	9	34	1,3,4	1	0	1	1	0	1	3	3	2	5	4	5	5	5	3	1	2	2	25
1	3	56	2	3	1	1	1	5	1	3	1	1	0.714286	1	0	1	1638.01	64	23.5078	0	6	50	1,2,3,4	1	1	1	1	0	1	3	5	2	5	5	5	5	5	3	3	5	3	26
1	3	43	1	2	1	1	3	1	2	1	1	1	0.00276	0	0	0	2769.36	59.5	23.5355	0	7	36	1,2,5	1	1	0	0	1	1	4	5	3	5	5	5	1	1	1	4	1	4	19
1	3	42	1	2	2	1	2	5	1	3	0	1	0.714286	0	0	0	1868.2	59.2	23.7141	0	6	36	1,4	1	0	0	1	0	1	3	5	1	4	5	5	5	5	4	1	1	5	27
1	3	43	1	2	2	1	3	5	1	2	0	0	4.10711	0	0	0	1757.25	60	23.7332	0	10	33	1,4	1	0	0	1	0	1	3	5	4	5	5	5	1	5	5	2	5	4	27
1	3	44	1	2	1	1	2	4	1	2	0	0	0.32867	1	0	1	2168.97	64	23.7954	0	8	36	1,2,4	1	1	0	1	0	1	3	5	1	5	4	4	1	4	4	2	3	2	20
1	3	76	3	5	2	2	2	5	1	2	0	0	0	1	0	0	1162.58	55	23.8054	0	7	69	1,2,3,4,5	1	1	1	1	1	1	3	4	3	4	1	1	1	5	3	2	5	4	23
1	3	30	1	1	2	1	3	2	1	4	0	1	21.4286	0	0	1	1959.09	56.5	23.8236	0	9	21	1,3,4	1	0	1	1	0	1	3	4	1	5	5	4	5	5	3	3	3	3	25
1	3	44	1	2	1	1	3	1	2	1	1	1	20	0	0	0	1732.32	65	23.8751	0	10	34	1,4	1	0	0	1	0	1	1	3	5	5	1	1	5	5	4	3	2	5	30
1	3	44	1	2	2	1	3	1	2	2	0	1	2.98693	0	0	0	1098.12	55.2	23.892	0	9	35	1,2,4	1	1	0	1	0	1	5	4	3	5	5	5	1	1	4	5	3	3	22
1	3	62	3	4	1	1	3	5	1	4	1	1	15	0	0	0	3350.46	61.2	23.9062	0	6	56	1,3,4	1	0	1	1	0	0	3	5	5	5	1	5	1	5	1	1	5	1	21
1	3	43	1	2	1	1	3	2	1	4	0	1	0.714286	0	0	0	1946.74	64.3	23.9069	0	7	36	1,2,3,4,5	1	1	1	1	1	1	1	4	2	5	5	5	5	5	1	5	3	4	23
1	3	30	1	1	2	2	3	4	1	2	1	1	6.66667	0	1	1	1368.31	53.8	23.9111	0	5	25	1,4	1	0	0	1	0	0	3	5	1	5	5	4	5	5	4	3	3	1	24
1	3	36	1	2	2	1	3	4	1	1	0	1	0.714286	0	1	1	1991.48	66	23.9512	0	9	27	1,4	1	0	0	1	0	0	3	5	3	5	5	5	5	4	3	2	1	2	25
1	3	45	2	2	2	1	3	4	1	3	0	1	3.33333	0	0	0	1534.65	60.3	24.0026	1	7	38	1,2,4	1	1	0	1	0	1	3	5	2	5	5	5	1	4	3	5	5	3	21
1	3	71	3	5	1	1	1	1	2	2	0	1	29.8693	1	0	0	621.058	67.8	24.0221	1	16	55	1,4	1	0	0	1	0	1	3	2	1	5	3	3	4	3	5	5	3	#NULL!	#NULL!
1	3	60	3	4	2	1	3	1	2	1	0	0	0	1	0	0	1587.71	60	24.0346	1	6	54	1,3,4	1	0	1	1	0	1	1	5	4	4	5	5	1	1	4	2	2	1	16
1	3	47	2	2	1	1	3	3	1	1	1	1	20.9085	0	0	0	1933.96	60	24.0346	1	15	32	1,3,4	1	0	1	1	0	0	3	5	3	5	5	5	5	1	4	1	5	2	23
1	3	49	2	2	2	1	3	1	2	1	0	0	12.5752	1	0	0	1185.31	54.3	24.1333	1	18	31	1,3,4	1	0	1	1	0	1	1	5	5	5	1	5	1	4	5	5	5	5	26
1	3	43	1	2	1	1	1	1	2	2	0	1	0.714286	0	0	0	1408.74	51.5	24.1603	1	20	23	1,3,4	1	0	1	1	0	1	3	5	3	2	4	2	5	4	4	5	3	5	26
1	3	40	1	2	1	1	3	4	1	3	1	1	0.714286	0	0	0	2295.25	65	24.1672	1	6	34	1,2,4	1	1	0	1	0	1	4	5	4	5	5	5	5	2	3	5	3	3	26
1	3	48	2	2	1	2	2	1	2	2	1	1	20.9085	1	0	1	2253.13	62	24.2188	1	9	39	1,4	1	0	0	1	0	0	3	5	1	5	5	3	4	5	5	1	2	1	24
1	3	48	2	2	2	1	3	4	1	4	0	1	26.4286	0	0	0	1562.09	56	24.2382	1	8	40	1,4	1	0	0	1	0	1	3	3	1	5	5	5	5	4	3	5	3	5	26
1	3	47	2	2	2	1	2	5	1	1	0	0	0	0	0	1	1770.14	57	24.3496	1	18	29	1,4	1	0	0	1	0	1	1	5	2	5	5	5	5	3	5	3	2	2	23
1	3	55	2	3	1	1	3	1	2	2	1	1	0.714286	0	0	0	2468.08	59.3	24.3672	1	5	50	1,3,4	1	0	1	1	0	1	3	5	1	5	1	5	5	5	3	1	2	2	24
1	3	47	2	2	1	1	3	1	2	2	1	1	0.714286	0	0	0	1541.76	64	24.3865	1	7	40	1,3,4	1	0	1	1	0	1	3	4	1	4	5	4	1	5	5	2	5	#NULL!	#NULL!
1	3	55	2	3	2	1	3	5	1	2	0	0	0.82133	0	0	1	1825.87	57.1	24.3923	1	9	46	1,4	1	0	0	1	0	1	3	5	2	5	5	5	4	5	4	3	1	2	25
1	3	33	1	1	1	1	1	4	1	2	0	0	62.8584	0	0	0	3036.18	72.4	24.4727	1	9	24	1,2,3,4,5	1	1	1	1	1	1	4	5	4	5	5	5	5	5	3	5	5	3	29
1	3	46	2	2	1	1	1	1	2	1	0	1	0.714286	0	0	1	2405.79	70	24.5089	1	7	39	1,2,4,5	1	1	0	1	1	1	3	5	3	5	5	5	5	5	3	5	3	5	29
1	3	36	1	1	1	1	3	4	1	4	0	1	7.14286	0	0	1	887.249	70	24.5089	1	6	30	1,4	1	0	0	1	0	1	3	5	1	5	5	5	5	5	5	5	2	5	29
1	3	37	1	1	1	1	3	2	1	3	0	1	71.4286	0	0	0	1385.89	64.4	24.5389	1	9	28	1,3,4	1	0	1	1	0	1	5	5	5	5	5	1	1	5	3	5	5	4	28
1	3	42	1	2	1	1	1	5	1	4	1	1	1.66667	0	0	1	1284.89	71	24.5675	1	14	28	1,4	1	0	0	1	0	1	3	5	2	5	4	4	5	5	4	5	2	4	28
1	3	33	1	1	1	1	3	4	1	4	0	1	20.2886	0	0	1	1970.54	71	24.5675	1	9	24	1,3,4	1	0	1	1	0	1	3	5	2	5	5	5	5	5	4	2	1	3	27
1	3	54	2	3	2	1	1	5	1	1	0	0	20.1168	1	0	0	1320.33	58.5	24.6669	1	9	45	4	0	0	0	1	0	1	3	5	2	5	5	5	5	4	4	4	5	3	26
1	3	64	3	4	1	1	3	5	1	3	0	1	42.8571	1	0	0	2047.14	68	24.677	1	9	55	1,2,3,4,5	1	1	1	1	1	1	3	5	2	5	5	5	5	5	4	1	2	1	25
1	3	34	1	1	1	1	3	3	1	1	1	1	0.714286	0	0	0	2413.16	70	24.8016	1	7	27	1,2,5	1	1	0	0	1	1	5	1	3	5	5	5	3	5	1	3	2	5	27
1	3	37	1	1	1	1	1	4	1	4	0	0	0	0	0	1	1271.46	68.4	24.8222	1	18	19	1,3,4	1	0	1	1	0	1	3	5	1	5	5	5	1	5	3	5	5	3	21
1	3	49	2	2	1	1	3	5	1	1	0	0	11.7304	0	0	0	2141.86	62.9	24.8803	1	17	32	1,4	1	0	0	1	0	1	3	4	2	4	5	5	5	5	4	1	5	#NULL!	#NULL!
1	3	35	1	1	1	2	3	1	2	3	0	1	21.4286	0	0	1	875.936	68.2	24.8994	1	7	28	1,3,4	1	0	1	1	0	1	3	4	1	4	5	5	3	1	5	5	5	2	19
1	3	42	1	2	1	1	3	3	1	3	0	0	0	0	0	0	2108.36	65.5	24.9581	1	9	33	1,2,3,4	1	1	1	1	0	1	3	5	3	5	5	5	5	5	3	3	2	4	28
1	3	37	1	1	2	1	3	4	1	1	0	0	0	0	0	0	707.132	57	24.9989	1	5	32	1,2,3,4	1	1	1	1	0	1	3	4	1	5	5	5	5	5	5	5	3	5	29
1	3	46	2	2	1	1	3	4	1	3	0	1	0.714286	0	0	0	2193.49	74	25.0135	1	9	37	1,3,4,5	1	0	1	1	1	1	3	5	3	5	5	5	5	5	4	3	1	2	27
1	3	46	2	2	1	1	3	1	2	3	1	1	29.8693	1	0	1	1976.34	71.5	25.0341	1	18	28	1,2,3,4,5	1	1	1	1	1	1	4	5	2	5	5	5	4	5	5	1	1	#NULL!	#NULL!
1	3	48	2	2	1	1	3	1	2	2	1	1	42.8571	0	0	0	1297.1	69	25.0399	1	18	30	1,4	1	0	0	1	0	1	3	5	5	5	5	5	1	5	4	5	5	2	25
1	3	48	2	2	1	1	1	5	1	1	0	1	57.1429	1	0	0	1915.67	66	25.1486	1	7	41	1,2,3,4	1	1	1	1	0	1	3	5	3	5	5	5	1	5	4	2	3	4	25
1	3	60	3	4	1	1	3	1	2	2	0	0	0.23	0	0	0	1745.19	66	25.1486	1	6	54	1,2,4	1	1	0	1	0	1	3	5	3	5	5	5	5	5	3	4	1	5	29
1	3	33	1	1	1	1	1	2	1	4	0	1	0.714286	0	0	0	2139.19	69.3	25.1488	1	7	26	1,4	1	0	0	1	0	1	3	5	2	5	5	4	4	4	3	3	2	3	24
1	3	59	2	3	1	1	3	5	1	2	1	1	14.9346	1	0	0	1964.04	72.7	25.1557	1	5	54	1,2,3,4,5	1	1	1	1	1	0	3	5	5	5	5	5	5	5	4	5	2	5	32
1	3	63	3	4	2	1	2	5	1	2	0	1	0.714286	0	1	0	1435.4	58.9	25.1613	1	9	54	1,3,4	1	0	1	1	0	0	3	5	5	5	1	5	5	1	4	5	3	5	28
1	3	33	1	1	1	1	3	5	1	1	1	0	7.2336	1	0	1	1247.89	73.6	25.1701	1	9	24	1,4	1	0	0	1	0	1	1	1	1	5	5	1	1	5	5	3	3	1	19
1	3	33	1	1	1	1	3	1	2	3	0	1	0.714286	0	0	0	2566.76	68.6	25.1974	1	19	14	1,2,4	1	1	0	1	0	1	3	5	5	5	5	5	5	5	3	3	3	3	29
1	3	55	2	3	1	1	1	5	1	4	0	1	6.76286	1	0	1	2707.18	67.8	25.2082	1	17	38	4,5	0	0	0	1	1	1	3	4	4	2	5	5	1	4	1	2	3	5	20
1	3	53	2	3	1	1	2	1	2	1	1	0	0	1	0	0	2931.99	72	25.2092	1	9	44	1,3,4	1	0	1	1	0	1	1	5	4	5	5	4	1	2	1	4	1	5	19
1	3	61	3	4	1	1	3	5	1	3	0	1	4.28571	1	0	1	1659.9	69.5	25.2214	1	9	52	1,4	1	0	0	1	0	1	4	5	5	5	5	5	5	5	4	3	1	2	30
1	3	63	3	4	1	1	2	5	1	2	0	0	0.98578	1	1	1	1078.69	66.2	25.2248	1	9	54	1,4	1	0	0	1	0	0	1	2	5	5	1	4	1	5	3	5	3	3	23
1	3	46	2	2	1	1	3	1	2	4	1	0	44	0	0	0	1369.58	64.6	25.2344	1	10	36	1,2,3,4,5	1	1	1	1	1	1	3	3	1	2	4	5	1	5	5	1	3	3	20
1	3	40	1	2	1	1	3	4	1	2	0	0	0.65711	0	0	1	2597.58	63	25.2363	1	6	34	1,2,4	1	1	0	1	0	1	3	5	1	5	5	5	5	5	1	3	1	4	24
1	3	57	2	3	1	1	1	2	1	2	0	1	0.714286	1	0	0	1665.78	62.3	25.2749	1	7	50	1,3	1	0	1	0	0	1	4	5	5	5	1	5	1	1	3	3	1	#NULL!	#NULL!
1	3	36	1	1	2	1	3	1	2	3	0	0	4.6	1	0	0	2900.89	62.5	25.356	1	6	30	1,4	1	0	0	1	0	1	3	5	5	5	5	5	5	5	5	1	2	1	29
1	3	36	1	1	1	1	1	1	2	3	1	1	45.0857	0	0	0	2617.59	80.5	25.4071	1	7	29	1,4	1	0	0	1	0	1	3	5	2	5	5	5	5	4	1	2	2	5	25
1	3	64	3	4	2	1	1	1	2	1	0	1	8.80952	1	1	0	1362.8	52	25.4291	1	9	55	1,3,4	1	0	1	1	0	0	3	5	4	5	5	4	5	5	5	3	3	5	32
1	3	57	2	3	1	1	1	5	1	3	1	1	42.8571	1	1	0	1376.71	79	25.5036	1	7	50	1,3	1	0	1	0	0	0	3	5	5	5	5	5	1	5	5	3	5	1	25
1	3	56	2	3	2	2	2	5	1	2	0	0	0	1	0	1	608.689	61.3	25.5151	1	18	38	1,2,4	1	1	0	1	0	0	5	4	1	4	4	4	4	3	5	5	4	2	24
1	3	33	1	1	2	1	3	2	1	4	0	0	0	0	0	1	1346.34	57.5	25.5556	1	16	17	1,3	1	0	1	0	0	1	4	5	5	5	5	5	5	5	5	4	5	4	33
1	3	70	3	5	2	1	1	1	2	2	0	0	12.5752	1	1	0	958.3	56	25.5661	1	8	62	1,2,4	1	1	0	1	0	0	3	4	2	5	5	5	4	1	4	5	5	1	20
1	3	43	1	2	2	1	3	3	1	4	0	1	0.32867	0	1	0	1720.14	64	25.6369	1	9	34	1,3,4	1	0	1	1	0	0	5	5	2	5	5	5	5	4	4	5	3	3	28
1	3	67	3	4	2	2	3	5	1	2	0	0	0	1	0	1	2227.06	54	25.6837	1	18	49	1,3,4	1	0	1	1	0	1	3	5	5	5	5	5	5	5	3	3	4	#NULL!	#NULL!
1	3	47	2	2	1	1	1	4	1	3	0	0	0	0	1	0	1789.87	72.5	25.6874	1	7	40	1,4	1	0	0	1	0	0	3	5	5	5	1	1	1	1	1	3	5	1	17
1	3	32	1	1	1	1	3	3	1	2	1	1	0.714286	0	0	0	1612.11	76	25.6896	1	9	23	1,2,3,4	1	1	1	1	0	1	1	5	1	5	1	5	1	1	3	5	5	5	17
1	3	63	3	4	1	2	3	4	1	4	0	1	8.96079	1	1	1	1313.28	73.6	25.7694	1	6	57	1,3	1	0	1	0	0	0	1	4	5	1	5	5	1	5	4	5	1	4	21
1	3	49	2	2	1	1	3	1	2	2	1	0	0	0	0	0	2326.73	59.2	25.9638	1	6	43	1,2,4,5	1	1	0	1	1	1	3	5	3	5	5	5	2	4	3	1	5	1	21
1	3	49	2	2	2	1	2	4	1	3	0	1	14.2857	0	0	0	2547.18	60.8	25.9729	1	6	43	1,2,4	1	1	0	1	0	1	3	5	5	5	5	5	5	5	3	1	1	2	28
1	3	43	1	2	1	1	3	1	2	3	1	1	0.714286	0	0	1	2019.69	64.9	25.9974	1	9	34	1,4	1	0	0	1	0	1	3	5	3	5	5	5	5	1	1	4	5	1	19
1	3	76	3	5	2	2	3	5	1	1	0	1	42.8571	1	1	0	1608.34	62.5	26.0146	1	6	70	1,3	1	0	1	0	0	0	1	1	2	4	5	4	3	1	4	1	5	1	16
1	3	36	1	1	2	1	2	1	2	2	0	0	37.7168	1	0	1	1956.35	65	26.0375	1	5	31	1,4	1	0	0	1	0	1	4	4	3	5	1	5	1	1	3	5	5	4	21
1	3	62	3	4	2	2	1	5	1	2	0	0	0	1	0	0	2349.07	61	26.0584	1	7	55	1,2,3,4	1	1	1	1	0	1	3	5	5	5	5	5	5	5	4	1	3	2	29
1	3	69	3	4	2	2	3	5	1	2	0	0	0	0	1	0	1768.85	67	26.1719	1	7	62	1,2,3,4	1	1	1	1	0	0	3	5	5	5	5	5	5	4	4	1	1	2	28
1	3	46	2	2	1	2	1	2	1	4	0	1	6.42471	1	0	0	2070.44	75	26.2596	1	9	37	1,2,3,4	1	1	1	1	0	1	3	5	2	5	5	5	5	4	3	4	1	5	27
1	3	71	3	5	1	1	3	5	1	4	0	0	0	1	0	0	2027.37	71.5	26.2626	1	8	63	1,2,3,4,5	1	1	1	1	1	1	1	5	1	1	5	5	5	5	1	5	1	1	15
1	3	55	2	3	1	1	1	4	1	2	0	0	5.0248	1	0	0	2245.71	74.2	26.2897	1	9	46	1,2,3,4	1	1	1	1	0	1	3	5	3	5	5	5	5	5	1	2	1	1	23
1	3	74	3	5	2	1	1	1	2	1	0	0	31.4248	1	1	1	2682.98	57.2	26.2913	1	8	66	1,4	1	0	0	1	0	0	3	5	2	5	5	5	1	1	3	1	1	2	17
1	3	31	1	1	1	1	1	3	1	1	1	1	71.4286	1	0	0	1324.55	69.3	26.406	1	7	24	1,3	1	0	1	0	0	1	3	2	1	3	5	4	1	4	4	2	3	5	21
1	3	47	2	2	1	1	1	2	1	4	1	1	0.714286	1	1	1	778.735	77.3	26.4355	1	11	36	1,3	1	0	1	0	0	0	3	3	1	5	5	1	1	1	5	5	3	4	20
1	3	49	2	2	2	1	3	1	2	2	0	1	0.714286	1	0	0	2102.08	58	26.4792	1	9	40	1,3	1	0	1	0	0	1	3	5	1	3	5	5	5	3	1	4	2	2	18
1	3	43	1	2	2	1	3	4	1	1	0	0	2.3	1	1	1	701	62	26.4855	1	10	33	1,2,3,4	1	1	1	1	0	0	3	5	1	5	5	4	4	5	5	4	3	5	28
1	3	66	3	4	1	1	2	1	2	1	0	1	83.634	1	0	0	2972.16	67.9	26.5234	1	11	55	1,4	1	0	0	1	0	1	4	5	5	5	5	1	1	1	4	3	5	4	24
1	3	46	2	2	2	1	3	5	1	2	0	0	0	1	0	0	1384.55	65.4	26.5325	1	6	40	1,2,3,4	1	1	1	1	0	1	3	4	5	5	1	5	1	1	3	4	2	3	21
1	3	68	3	4	1	1	2	5	1	2	0	0	0	1	0	0	2958.62	77.6	26.5381	1	9	59	1,3,4	1	0	1	1	0	1	3	5	5	5	5	5	5	5	3	5	3	1	27
1	3	45	2	2	1	1	3	3	1	2	1	1	0.714286	0	0	0	1146.21	69.7	26.5585	1	5	40	1,2,3,4	1	1	1	1	0	1	1	4	3	5	3	1	5	2	4	3	4	4	24
1	3	61	3	4	1	1	3	5	1	1	0	1	20.9085	1	0	0	1964.61	68.9	26.5808	1	18	43	1,4	1	0	0	1	0	1	3	5	1	5	1	5	5	5	3	2	4	5	27
1	3	48	2	2	1	1	3	1	2	2	1	1	25.6989	1	0	1	2644.86	78.7	26.6022	1	15	33	1,3,4	1	0	1	1	0	1	3	5	1	5	5	5	5	1	4	1	5	1	20
1	3	49	2	2	2	1	3	1	2	1	0	1	26.6667	0	0	0	1342.67	62.3	26.6137	1	5	44	1,4	1	0	0	1	0	1	3	4	1	1	1	4	1	5	5	2	2	1	17
1	3	48	2	2	1	1	3	3	1	2	0	1	35.7143	1	0	1	1338.24	61.5	26.6188	1	6	42	1,2,4	1	1	0	1	0	1	3	1	5	5	5	2	2	5	3	5	1	5	28
1	3	66	3	4	2	1	2	1	2	2	0	0	88	1	0	0	1922.7	64	26.6389	1	6	60	1,2,4	1	1	0	1	0	0	3	5	5	5	5	5	5	5	4	4	1	5	32
1	3	48	2	2	2	1	3	4	1	2	0	1	121.429	0	0	0	1897.35	60	26.6667	1	9	39	1,3,4	1	0	1	1	0	1	3	5	5	5	5	5	5	5	4	3	1	3	30
1	3	38	1	1	1	1	1	1	2	2	0	1	2.25429	0	0	1	1664.85	70.1	26.7109	1	6	32	1,2,4	1	1	0	1	0	1	3	3	5	5	5	5	5	4	1	5	2	3	26
1	3	67	3	4	1	1	2	5	1	1	1	1	0.714286	1	0	0	3111.09	64.4	26.8054	1	7	60	1,5	1	0	0	0	1	1	3	5	5	5	5	5	5	5	1	2	3	3	27
1	3	55	2	3	2	1	3	5	1	1	0	1	0.714286	1	0	0	1881.52	65.4	26.8738	1	5	50	1,4,5	1	0	0	1	1	1	4	5	1	5	3	5	5	1	4	3	5	2	22
1	3	63	3	4	1	1	3	5	1	4	0	1	0.714286	0	0	0	1658.34	77	26.9598	1	6	57	1,3	1	0	1	0	0	1	3	5	3	5	5	5	4	1	3	3	3	1	20
1	3	44	1	2	1	1	3	4	1	4	0	0	12.5752	0	0	0	1892.51	73	26.9768	1	9	35	1,2,3,4	1	1	1	1	0	1	4	5	2	5	5	5	5	3	4	2	3	3	26
1	3	46	2	2	2	1	1	1	2	3	0	0	5.6056	1	0	0	1013.01	60.1	27.0709	1	16	30	1,3	1	0	1	0	0	1	3	5	1	1	5	4	1	2	5	5	4	5	18
1	3	38	1	1	2	1	3	5	1	3	0	0	264	0	0	1	2369.27	68.5	27.0954	1	5	33	1,4	1	0	0	1	0	1	1	4	5	5	5	5	5	5	1	3	2	3	25
1	3	52	2	3	2	2	2	5	1	1	0	1	2.25429	0	0	0	1902.43	67.7	27.1191	1	6	46	1,3	1	0	1	0	0	1	3	5	3	5	5	5	5	1	3	3	1	2	22
1	3	66	3	4	2	2	2	1	2	3	0	0	0	0	0	1	2085.74	67.8	27.1591	1	7	59	1,4	1	0	0	1	0	1	5	5	5	3	5	5	4	4	5	3	5	2	28
1	3	34	1	1	1	1	1	1	2	2	0	0	7.36	0	0	1	1729.6	74.9	27.181	1	7	27	1,2,4	1	1	0	1	0	1	3	5	3	5	5	5	4	4	5	3	5	4	28
1	3	50	2	3	1	1	3	1	2	2	0	1	1.35257	0	0	0	1032.32	65.4	27.2216	1	9	41	1,4	1	0	0	1	0	1	3	4	3	4	5	3	5	4	4	5	4	4	27
1	3	55	2	3	1	1	3	4	1	4	1	1	32.8562	0	1	1	3586.92	66.5	27.3258	1	9	46	1,2,3,4,5	1	1	1	1	1	0	3	5	1	5	5	5	5	5	1	1	2	1	21
1	3	43	1	2	2	1	2	4	1	2	0	0	4.92867	0	0	1	2156.37	60.7	27.3411	1	7	36	1,2,4	1	1	0	1	0	1	3	5	2	2	5	5	1	5	3	1	2	1	17
1	3	42	1	2	1	1	3	5	1	2	0	1	0.714286	0	0	0	3292.98	80	27.3588	1	8	34	1,4	1	0	0	1	0	1	3	4	3	5	5	5	1	3	3	1	1	#NULL!	#NULL!
1	3	52	2	3	2	1	2	5	1	2	0	0	18.8584	1	0	0	1627.89	70.1	27.3828	1	23	29	1,3,4	1	0	1	1	0	0	3	5	1	5	5	1	4	5	4	2	1	2	24
1	3	63	3	4	2	1	3	4	1	2	0	0	37.7168	1	0	1	1719.69	60	27.3923	1	6	57	1,4	1	0	0	1	0	1	1	5	2	5	5	4	1	1	3	3	2	5	18
1	3	32	1	1	1	1	3	4	1	3	1	1	42.8314	0	0	0	3127.45	83.7	27.6457	1	9	23	1,2,3,4	1	1	1	1	0	1	1	5	2	5	5	5	1	1	1	3	1	4	15
1	3	52	2	3	1	1	3	1	2	2	1	1	14.9346	0	0	0	2227.79	70	27.6888	1	7	45	1,4	1	0	0	1	0	1	5	5	3	4	5	5	3	4	3	3	2	1	23
1	3	48	2	2	1	1	3	4	1	2	0	1	2.98693	1	0	0	2465.07	70.9	27.6953	1	8	40	1,4	1	0	0	1	0	1	3	5	1	5	5	4	1	3	3	4	2	4	20
1	3	46	2	2	1	1	3	4	1	4	1	1	22.5429	1	0	1	2133.72	83	27.7323	1	5	41	1,3,4	1	0	1	1	0	1	1	4	2	5	5	5	1	5	3	3	2	#NULL!	#NULL!
1	3	44	1	2	2	1	3	4	1	2	0	0	125.717	1	0	0	1586.42	60	27.7662	1	7	37	1,4	1	0	0	1	0	1	3	5	2	5	5	1	5	5	5	5	2	3	28
1	3	47	2	2	2	1	2	1	2	2	0	0	0	0	0	0	1452.49	67	27.8876	1	9	38	1,5	1	0	0	0	1	1	3	2	2	5	5	5	1	1	4	3	4	5	21
1	3	68	3	4	2	1	1	1	2	1	0	0	0	1	1	1	2130.94	63.8	27.9812	1	5	63	1,3,4	1	0	1	1	0	0	3	1	3	1	3	1	1	1	1	4	4	2	12
1	3	30	1	1	1	1	2	1	2	2	1	0	0	0	0	0	1148.95	83.2	28.1233	1	7	23	1,3	1	0	1	0	0	1	3	5	3	5	1	1	1	1	3	4	2	5	21
1	3	43	1	2	2	1	2	1	2	2	0	1	20.9085	1	0	1	3177.77	66	28.1943	1	8	35	1,2,4	1	1	0	1	0	1	3	5	4	5	5	5	1	1	4	1	2	1	19
1	3	68	3	4	2	1	3	5	1	1	0	0	0.98578	1	0	0	1220.15	72.9	28.4766	1	6	62	1,2,3,4,5	1	1	1	1	1	1	4	5	3	5	1	5	1	5	4	5	2	2	24
1	3	57	2	3	1	1	3	3	1	1	0	1	3.33333	1	1	1	2280.29	79.9	28.6493	1	19	38	1,2,4	1	1	0	1	0	0	3	5	5	2	5	5	4	4	3	4	3	4	25
1	3	46	2	2	2	1	2	4	1	2	0	0	0	1	0	0	1969.74	66.4	28.7396	1	9	37	1,3,4	1	0	1	1	0	1	1	5	3	5	5	5	1	5	4	1	1	5	24
1	3	39	1	1	2	1	3	3	1	2	0	0	0	1	0	0	1713.96	78.4	28.7971	1	16	23	1,3,4	1	0	1	1	0	1	3	5	5	5	1	5	5	5	4	3	3	5	32
1	3	60	3	4	2	1	1	5	1	3	0	0	44	1	0	1	2162.61	70.1	28.8051	1	8	52	1,3,4	1	0	1	1	0	1	4	5	5	5	5	5	5	5	1	5	3	2	27
1	3	64	3	4	2	1	1	5	1	1	0	0	0	0	0	0	1744.02	68	29.0487	1	23	41	1,3,4	1	0	1	1	0	1	1	5	4	5	5	1	5	5	4	1	3	#NULL!	#NULL!
1	3	43	1	2	2	1	3	1	2	2	0	0	0	0	0	0	2889.03	68	29.0487	1	13	30	1,2,3,4	1	1	1	1	0	1	4	5	3	5	5	5	5	5	1	1	5	2	25
1	3	73	3	5	1	2	2	5	1	2	0	0	62.8584	1	1	1	1872.97	80.3	29.1407	1	25	48	1,4	1	0	0	1	0	0	3	5	2	5	5	5	5	4	5	3	1	2	26
1	3	50	2	3	2	1	3	1	2	1	0	0	100	0	0	0	1516.82	63.9	29.1728	1	9	41	1,3,4	1	0	1	1	0	1	3	5	2	5	5	5	1	5	3	4	2	4	23
1	3	66	3	4	1	2	3	1	2	2	1	1	23.8954	1	0	0	2080.49	73	29.2421	1	31	35	1,3,4	1	0	1	1	0	1	4	4	5	5	5	5	1	5	5	2	3	1	26
1	3	64	3	4	2	1	1	1	2	1	0	0	0	1	1	0	1775.27	69.5	29.3051	1	9	55	1,4	1	0	0	1	0	0	3	5	1	1	1	4	1	1	5	3	3	1	13
1	3	31	1	1	1	1	1	1	2	3	1	1	0.714286	0	0	0	1690.95	85	29.4118	1	7	24	1,2,3,4,5	1	1	1	1	1	1	3	4	1	5	5	5	4	3	4	3	3	1	21
1	3	58	2	3	1	1	2	1	2	3	1	1	17.4429	1	1	1	2146.2	76	29.6875	1	9	49	1,3,4	1	0	1	1	0	0	4	5	5	5	3	5	1	5	5	3	1	2	27
1	3	48	2	2	1	1	2	4	1	3	0	1	0.714286	0	0	1	2191.51	72.5	29.7913	1	25	23	1,2,3,4	1	1	1	1	0	1	3	5	3	5	5	5	5	1	3	2	1	2	22
1	3	36	1	1	1	1	3	4	1	4	0	1	14.2857	0	0	0	1983	85.2	29.8309	1	8	28	1,2,3,4	1	1	1	1	0	1	3	5	1	5	4	5	5	5	4	1	3	4	27
1	3	70	3	5	2	1	3	5	1	2	0	0	88	0	0	1	1616.88	70.3	30.0312	1	5	65	1,3,4	1	0	1	1	0	1	4	4	2	5	5	5	4	1	4	2	5	5	25
1	3	57	2	3	1	1	1	5	1	2	1	1	0.714286	1	1	1	1922.32	81	30.116	1	5	52	1,4	1	0	0	1	0	0	1	5	5	5	5	5	5	5	4	5	1	4	29
1	3	61	3	4	1	1	1	1	2	1	0	1	59.7386	1	1	1	1929.12	80	30.4832	1	18	43	1,4	1	0	0	1	0	0	1	1	4	1	5	4	1	1	3	2	5	2	13
1	3	35	1	1	1	1	1	3	1	4	1	1	15.78	1	1	0	3505.14	88.1	30.4844	1	12	23	1,4	1	0	0	1	0	0	4	5	5	4	5	5	1	1	1	1	2	#NULL!	#NULL!
1	3	52	2	3	1	1	3	5	1	2	1	0	12.5752	0	1	1	2461.9	86.3	30.5768	1	18	34	1,2,4	1	1	0	1	0	0	4	5	5	5	1	5	5	5	5	1	2	2	31
1	3	68	3	4	2	1	2	5	1	1	0	1	6.76286	1	0	0	1518.56	72.8	30.6966	1	11	57	1,2,3,4	1	1	1	1	0	1	4	5	1	5	5	5	4	1	4	3	1	4	23
1	3	45	2	2	1	1	3	3	1	3	0	1	22.5429	0	0	1	3158.4	80.9	30.8261	1	9	36	1,2,3,4	1	1	1	1	0	1	3	5	2	5	5	5	5	4	1	4	5	2	22
1	3	50	2	3	1	1	3	2	1	4	1	1	35.7143	1	0	0	1696.64	92	31.0979	1	7	43	1,2,4	1	1	0	1	0	1	4	5	4	5	5	5	5	5	5	3	1	2	30
1	3	45	2	2	1	1	2	4	1	2	1	0	0	0	0	0	1648.43	76.7	31.1169	1	9	36	1,2,3,4	1	1	1	1	0	1	3	4	4	5	5	1	5	5	5	3	2	4	31
1	3	34	1	1	1	1	3	4	1	4	1	1	0.714286	0	0	1	1528.51	90	31.5115	1	7	27	1,2,3,5	1	1	1	0	1	1	4	4	1	4	4	5	5	5	3	4	3	5	27
1	3	36	1	1	1	1	3	2	1	4	1	1	100	0	0	0	1595.28	84.1	31.6534	1	8	28	1,2,3,4,5	1	1	1	1	1	1	3	5	3	4	5	5	5	5	3	4	3	5	28
1	3	54	2	3	1	1	1	4	1	3	0	1	0.714286	1	0	0	2048.05	76.1	31.6753	1	9	45	1,3	1	0	1	0	0	1	3	4	2	5	5	1	5	1	1	2	1	1	18
1	3	50	2	3	1	1	2	1	2	1	1	0	2.9304	1	0	0	2656.39	90	32.6608	1	23	27	1,3,4	1	0	1	1	0	1	3	5	2	5	5	5	5	5	3	2	1	2	25
1	3	37	1	1	2	1	1	4	1	2	0	0	0	1	0	0	1129.06	78.2	36.6861	1	7	30	1,2,4	1	1	0	1	0	1	3	5	1	5	5	3	5	1	4	4	5	3	22
1	3	58	2	3	1	1	3	5	1	2	0	0	0.32867	1	0	0	942.654	52.5	18.1661	0	8	50	1,2,3,4,5	1	1	1	1	1	1	3	4	1	1	3	5	1	5	5	4	2	2	18
1	3	71	3	5	1	1	2	1	2	1	1	0	1.64289	0	0	0	1796.87	49.9	19.7381	0	9	62	1,2,3,4	1	1	1	1	0	1	3	5	5	5	1	5	5	5	3	5	1	4	30
1	3	41	1	2	1	1	3	2	1	3	0	1	14.2857	0	0	1	1560.99	56	19.8413	0	9	32	1,2,3,4,5	1	1	1	1	1	1	3	5	4	4	5	5	4	5	1	4	3	3	24
1	3	37	1	1	1	1	1	4	1	2	0	0	1.4696	0	0	0	1058.5	56.4	20.223	0	9	28	1,4	1	0	0	1	0	1	3	4	1	5	5	5	5	5	4	5	5	5	28
1	3	64	3	4	1	1	3	1	2	2	1	1	14.9346	1	0	0	1634.75	55.5	20.3857	0	6	58	1,2,4	1	1	0	1	0	1	1	5	1	5	5	1	5	5	3	4	3	5	25
1	3	34	1	1	1	1	3	3	1	2	0	1	0.714286	0	0	0	2088.48	55.5	20.635	0	10	24	1,4	1	0	0	1	0	1	3	5	2	5	5	3	1	5	4	3	1	5	25
1	3	31	1	1	1	1	1	4	1	3	0	0	0.115	0	0	0	1793.53	61	21.1073	0	6	25	1,2,3,4	1	1	1	1	0	1	3	5	1	5	3	3	5	1	1	5	5	3	19
1	3	33	1	1	1	1	1	4	1	4	0	1	27.0514	0	0	0	1963.89	59.8	21.4421	0	8	25	1,2,3,4,5	1	1	1	1	1	1	3	3	2	2	4	4	5	3	3	4	2	4	22
1	3	41	1	2	2	1	3	2	1	4	0	0	6.2832	0	0	0	2064.27	57	21.9899	0	6	35	1,3,4	1	0	1	1	0	1	3	5	3	5	5	1	5	4	3	3	1	5	28
1	3	37	1	1	2	1	3	4	1	4	0	1	0.714286	0	0	0	2811.95	55	22.8928	0	6	31	1,3,4	1	0	1	1	0	1	4	5	5	5	5	4	5	5	3	3	1	5	32
1	3	38	1	1	1	2	3	2	1	4	1	0	62.8584	0	0	0	1849.82	68	23.255	0	10	28	1,2,3,4	1	1	1	1	0	1	3	5	5	5	5	5	5	4	4	4	2	5	31
1	3	48	2	2	1	1	1	1	2	1	1	1	41.9048	1	0	0	1747.11	63.8	23.4343	0	10	38	1,4	1	0	0	1	0	1	3	5	4	1	5	5	1	5	4	2	2	4	22
1	3	37	1	1	1	1	1	3	1	1	0	1	0.714286	0	0	0	4169.78	76	23.4568	0	7	30	1,3	1	0	1	0	0	1	3	5	5	5	5	5	5	5	1	1	2	3	27
1	3	49	2	2	1	1	3	2	1	4	0	1	8.96079	1	0	0	2369.11	60.5	23.6328	0	5	44	1,3,4	1	0	1	1	0	1	1	1	3	4	4	1	1	5	1	1	1	2	17
1	3	52	2	3	2	1	1	5	1	2	0	0	0	0	1	1	1510.27	59	23.9361	0	6	46	1,2,3,4,5	1	1	1	1	1	0	4	5	5	4	5	5	5	1	3	3	5	5	27
1	3	58	2	3	1	1	3	2	1	1	0	1	8.96079	0	0	1	1584.33	71.2	24.3494	1	9	49	1,3,4	1	0	1	1	0	1	3	5	3	5	5	5	5	5	4	5	1	4	29
1	3	63	3	4	1	1	3	5	1	3	0	0	264	0	0	1	1352.07	66	24.539	1	5	58	1,2,4	1	1	0	1	0	1	3	5	2	5	5	5	1	4	3	5	5	2	20
1	3	48	2	2	1	1	1	1	2	2	1	1	29.8693	0	0	1	1889.56	72	24.623	1	5	43	1,3,4	1	0	1	1	0	1	3	5	1	1	5	5	1	5	3	4	2	4	18
1	3	67	3	4	2	2	1	5	1	4	0	0	0	1	0	0	1068.42	57.7	24.6486	1	7	60	1,3,4	1	0	1	1	0	0	3	4	1	5	1	5	5	5	4	4	2	3	26
1	3	61	3	4	1	1	3	1	2	1	0	0	44	1	1	1	1877.77	65.8	25.0724	1	6	55	1,2,3,4,5	1	1	1	1	1	0	3	5	5	5	5	1	1	5	5	1	5	1	25
1	3	48	2	2	2	1	3	1	2	2	0	1	35.7143	0	0	0	1719.13	62.6	25.3966	1	9	39	1,4	1	0	0	1	0	1	4	5	2	2	5	5	1	1	5	1	4	1	16
1	3	31	1	1	1	1	3	4	1	1	0	0	0	0	0	0	2201.51	75.5	25.8199	1	8	23	1,2,3,4,5	1	1	1	1	1	1	1	5	3	5	1	5	1	1	3	4	5	5	19
1	3	36	1	1	1	1	1	4	1	2	0	1	0.714286	0	0	1	2763.59	78	26.3656	1	9	27	1,3,4	1	0	1	1	0	1	3	5	1	5	5	5	5	5	1	2	1	5	25
1	3	54	2	3	1	1	3	5	1	1	1	0	12.5752	0	0	0	1567.53	72.2	26.5197	1	5	49	1,4	1	0	0	1	0	1	3	5	2	5	5	5	5	5	3	4	5	2	25
1	3	35	1	1	1	1	3	2	1	4	0	0	2.3	0	0	1	1559.36	81	27.3797	1	6	29	1,4	1	0	0	1	0	1	4	1	3	1	1	5	1	1	1	5	5	2	13
1	3	44	1	2	1	1	3	4	1	2	1	1	29.8693	0	0	1	2059.53	75	27.5482	1	5	39	1,2,3,4,5	1	1	1	1	1	1	3	5	1	5	5	5	1	4	3	3	1	2	19
1	3	49	2	2	1	1	3	3	1	2	0	1	0.714286	0	0	1	1992.97	76.1	28.2942	1	25	24	1,3	1	0	1	0	0	1	3	5	4	5	4	5	4	5	4	4	1	2	27
1	3	35	1	1	1	1	3	2	1	1	0	1	0.714286	0	0	1	3778.59	95.1	28.3974	1	5	30	1,4	1	0	0	1	0	1	3	5	1	5	5	5	5	5	4	1	5	3	26
1	3	44	1	2	1	1	1	3	1	1	0	0	0	0	0	0	2034.96	76	28.6048	1	7	37	1,4	1	0	0	1	0	1	3	4	4	5	5	5	1	1	5	1	2	2	21
1	3	32	1	1	1	1	3	5	1	3	1	1	0.714286	1	0	1	2963.08	88.4	29.5366	1	7	25	1,4	1	0	0	1	0	1	3	5	5	5	5	1	1	5	1	4	1	2	22
1	3	57	2	3	2	2	2	5	1	2	0	0	0	0	1	0	1770.92	74.3	31.3291	1	6	51	1,2,4	1	1	0	1	0	0	3	5	2	4	5	5	5	5	5	4	1	3	27
1	3	37	1	1	1	1	3	3	1	3	0	1	14.9346	1	0	1	3087.49	87	31.5721	1	7	30	1,2,3,4	1	1	1	1	0	1	4	5	3	2	5	5	1	1	1	3	3	5	17
1	3	46	2	2	2	1	2	1	2	2	0	1	1.36986	0	0	0	1528.67	75	32.039	1	7	39	4,5	0	0	0	1	1	1	3	5	5	5	5	5	1	1	5	5	5	2	22
1	3	32	1	1	2	1	1	4	1	2	0	1	0.714286	1	0	1	960.18	85.3	32.5027	1	6	26	1,2,3,4	1	1	1	1	0	1	1	4	1	5	3	5	1	1	5	1	5	1	15
1	3	35	1	1	2	1	2	5	1	1	0	0	0	0	0	0	1821.26	46	21.8787	0	5	30	1,4	1	0	0	1	0	1	3	4	1	5	5	5	5	4	4	2	3	5	27
1	3	34	1	1	2	1	3	5	1	1	0	1	35	0	0	0	900.567	53.3	22.387	0	7	27	4,5	0	0	0	1	1	1	3	5	1	1	5	5	5	5	5	5	2	5	25
1	3	52	2	3	1	1	1	2	1	4	1	1	29.8693	0	0	0	1704.95	62.6	22.7174	0	6	46	1,3,4	1	0	1	1	0	1	3	5	5	5	5	5	5	5	4	3	2	4	31
1	3	43	1	2	1	1	3	1	2	3	1	1	28.5714	0	0	0	1498.53	71.7	23.4122	0	18	25	1,2,4	1	1	0	1	0	1	3	5	2	2	3	5	1	5	3	3	2	5	21
1	3	31	1	1	1	1	3	4	1	4	0	1	4.50857	0	0	0	1808.95	50.3	18.9318	0	7	24	1,4	1	0	0	1	0	1	3	5	2	3	5	5	5	5	3	3	3	1	22
1	3	40	1	2	1	2	3	2	1	3	1	1	0.714286	0	0	0	3115.17	60	19.5918	0	5	35	1,4	1	0	0	1	0	1	3	5	1	5	5	5	1	5	3	3	3	3	21
1	3	39	1	1	1	1	1	2	1	3	0	0	0	1	0	0	1292.62	47.9	19.6828	0	10	29	1,3	1	0	1	0	0	1	3	2	2	5	5	5	5	5	5	5	5	3	28
1	3	58	2	3	2	1	2	3	1	2	0	0	6.2832	1	0	1	1307.15	72.5	30.5701	1	17	41	1,2,3,4	1	1	1	1	0	1	1	1	5	5	1	5	1	1	3	4	5	2	18
1	4	56	2	3	1	1	3	5	1	3	0	0	188.575	1	0	1	2928.35	40.5	14.876	0	18	38	1,5	1	0	0	0	1	1	4	5	5	5	5	5	5	5	3	1	1	1	28
1	4	71	3	5	1	2	2	5	1	1	0	1	0.714286	1	0	0	1182.84	41	16.8475	0	5	66	1,2,4	1	1	0	1	0	0	3	4	5	1	4	4	5	5	4	4	5	1	24
1	4	54	2	3	2	1	3	1	2	2	0	1	0.65711	1	0	0	1722.05	41.3	16.9707	0	6	48	1,4	1	0	0	1	0	1	4	5	1	5	5	5	5	4	3	2	5	2	24
1	4	35	1	1	2	1	3	5	1	2	0	1	37.1429	0	0	0	1152.37	43.7	17.0703	0	9	26	1,2,3,4	1	1	1	1	0	1	1	5	2	5	5	5	5	5	3	5	5	5	26
1	4	78	3	5	1	1	1	5	1	2	1	0	25.1416	1	0	0	932.336	40	17.313	0	5	73	1,2,4	1	1	0	1	0	0	1	4	1	5	3	1	1	1	5	4	5	4	18
1	4	38	1	1	2	1	1	2	1	3	0	0	94.2832	0	0	0	1518.79	42	17.7096	0	10	28	1,3	1	0	1	0	0	1	1	1	2	5	1	5	1	1	3	4	5	5	18
1	4	67	3	4	1	1	1	1	2	1	0	0	1.16633	0	0	0	2590.58	41	17.7458	0	5	62	1,4	1	0	0	1	0	1	4	1	3	5	5	5	1	4	4	4	3	3	24
1	4	34	1	1	2	1	3	5	1	3	0	0	0	0	0	0	2494.37	47	17.9089	0	6	28	1,3,4	1	0	1	1	0	1	3	5	4	5	5	5	5	5	1	3	5	5	28
1	4	60	3	4	2	1	1	1	2	1	0	1	14.2857	0	0	0	2098.98	40	18.0172	0	30	30	1,3,4	1	0	1	1	0	1	1	4	5	3	5	2	1	1	4	2	2	2	17
1	4	48	2	2	2	1	2	5	1	2	0	1	57.1429	1	0	0	1447.07	44.2	18.1624	0	7	41	1,4	1	0	0	1	0	1	3	5	2	5	5	5	1	5	5	1	2	1	22
1	4	44	1	2	1	2	1	1	2	2	1	1	0.714286	0	0	0	1825.63	50.8	18.2151	0	5	39	1,2,3,4	1	1	1	1	0	1	3	4	1	5	5	5	5	2	4	2	1	3	23
1	4	51	2	3	1	1	3	5	1	2	1	1	59.7386	1	0	0	3354.45	53.4	18.262	0	18	33	1,3,4	1	0	1	1	0	1	3	5	5	1	5	5	1	5	5	1	1	1	21
1	4	49	2	2	1	1	3	2	1	4	0	1	0.714286	0	0	0	3035.28	51.8	18.3532	0	5	44	1,2,3,4	1	1	1	1	0	1	3	4	5	5	5	5	1	5	1	3	2	1	21
1	4	76	3	5	1	1	2	1	2	2	1	0	0.98578	1	0	0	2458.72	47	18.3594	0	9	67	1,4	1	0	0	1	0	0	4	5	5	1	1	4	1	5	3	2	5	1	20
1	4	66	3	4	1	1	2	5	1	2	0	0	12.5752	1	0	1	1470.81	46	18.4265	0	9	57	1,2,3,4	1	1	1	1	0	1	3	5	5	5	4	3	1	5	5	3	4	2	26
1	4	63	3	4	2	1	1	5	1	1	0	0	28.5714	0	1	0	1642.59	46	18.4265	0	10	53	1,3	1	0	1	0	0	0	3	5	2	5	5	5	1	5	5	2	1	2	23
1	4	54	2	3	2	1	2	2	1	2	0	0	37.7168	0	0	0	2099.53	44.2	18.6372	0	5	49	1,2,4,5	1	1	0	1	1	1	1	5	5	5	5	5	5	5	4	1	5	5	30
1	4	30	1	1	2	1	1	4	1	4	0	1	14.2857	0	0	0	1815.27	48.5	18.7107	0	6	24	1,2,4	1	1	0	1	0	1	3	5	2	5	5	4	5	5	5	2	3	1	26
1	4	65	3	4	1	1	1	5	1	1	1	1	74.955	1	0	0	1720.44	46	18.902	0	5	60	1,2,3,4	1	1	1	1	0	1	3	5	5	1	1	5	1	1	3	3	2	3	17
1	4	43	1	2	1	1	1	4	1	3	0	0	0	0	0	0	3126.31	55.3	18.9118	0	5	38	1,2,3,4	1	1	1	1	0	1	4	5	5	5	5	5	4	5	1	3	2	5	29
1	4	34	1	1	2	1	3	2	1	1	0	0	0	0	0	0	1573.31	42	18.9181	0	6	28	1,2,4	1	1	0	1	0	1	3	5	1	5	5	5	5	5	4	5	3	5	28
1	4	65	3	4	1	1	2	5	1	2	0	0	0.65711	0	0	0	1486.44	48.5	18.9453	0	6	59	1,2,4	1	1	0	1	0	1	3	5	5	5	5	1	1	1	3	5	5	2	20
1	4	31	1	1	1	2	1	4	1	4	0	0	0	0	0	0	1591.33	55	19.0311	0	8	23	1,2,4,5	1	1	0	1	1	1	1	1	3	5	1	5	1	1	5	4	5	3	19
1	4	76	3	5	2	2	2	1	2	2	0	0	0.07659	0	0	0	1004.26	45	19.2234	0	9	67	1,2,3,4	1	1	1	1	0	0	5	5	1	2	5	1	1	1	4	3	5	3	17
1	4	66	3	4	2	1	3	4	1	2	0	1	6.9	1	1	0	2476.6	48	19.2277	0	5	61	1,4	1	0	0	1	0	0	4	4	3	2	5	5	5	5	3	1	3	2	24
1	4	61	3	4	1	1	2	5	1	4	1	1	83.634	0	0	0	2610.7	53	19.2336	0	20	41	1,2,3,4	1	1	1	1	0	1	3	4	5	5	5	4	1	5	3	5	1	5	27
1	4	53	2	3	1	1	1	1	2	2	1	1	29.982	0	0	0	2126.57	54.4	19.2744	0	9	44	1,2,3,4	1	1	1	1	0	1	3	3	1	2	5	4	4	2	3	1	5	#NULL!	#NULL!
1	4	57	2	3	2	1	2	1	2	2	0	0	1.15	1	0	1	1773.84	42.8	19.2784	0	5	52	1,4	1	0	0	1	0	1	3	5	2	5	4	2	1	1	4	3	3	1	17
1	4	35	1	1	2	1	3	5	1	2	0	0	25.1416	0	0	0	1722.52	44.1	19.3413	0	9	26	1,2,3,4	1	1	1	1	0	1	1	1	1	1	1	5	1	1	3	1	5	4	12
1	4	36	1	1	1	2	1	1	2	1	1	0	0	0	0	0	1581.66	54	19.3625	0	10	26	1,4	1	0	0	1	0	1	3	5	1	5	5	5	5	4	1	5	5	4	23
1	4	75	3	5	1	1	1	1	2	1	1	1	41.817	0	0	0	2110.7	56	19.3772	0	5	70	1,2,4	1	1	0	1	0	1	3	4	2	1	5	5	5	5	5	5	2	2	23
1	4	33	1	1	1	2	1	4	1	3	1	1	27.0514	0	0	0	2385.44	51	19.433	0	5	28	1,2,4	1	1	0	1	0	1	3	5	2	5	5	4	5	5	3	2	2	3	26
1	4	55	2	3	2	1	3	5	1	3	0	0	0.07659	0	0	1	1892.72	44.9	19.4339	0	5	50	1,4	1	0	0	1	0	0	3	2	5	5	5	5	1	1	3	2	2	1	19
1	4	55	2	3	2	1	3	1	2	2	0	1	3.33333	0	0	0	2532.14	43.2	19.4586	0	6	49	1,2,4	1	1	0	1	0	1	3	5	2	5	5	5	5	4	1	1	5	5	25
1	4	73	3	5	2	1	2	1	2	2	0	0	44	0	0	0	1711.11	40	19.5609	0	5	68	1,3,4	1	0	1	1	0	0	3	5	4	5	5	5	1	4	3	2	2	3	23
1	4	56	2	3	2	1	2	1	2	2	0	1	7.14286	0	0	0	1386.66	38.9	19.5664	0	5	51	1,2,3,4	1	1	1	1	0	1	3	5	1	5	3	5	5	5	5	3	5	4	28
1	4	31	1	1	2	1	3	5	1	4	0	0	25.1416	0	0	0	2003.64	46	19.6506	0	7	24	1,2,3,4	1	1	1	1	0	1	4	5	2	5	5	5	3	4	3	5	3	5	26
1	4	30	1	1	2	1	2	3	1	3	0	0	25.1416	0	0	0	2691.2	46	19.6506	0	5	25	1,2,4	1	1	0	1	0	1	4	5	5	5	5	3	1	4	3	1	1	1	23
1	4	35	1	1	2	1	3	2	1	2	0	1	0.714286	0	0	0	1193.8	46.7	19.6913	0	9	26	1,2,3,4,5	1	1	1	1	1	1	3	5	2	5	4	5	1	5	3	4	5	5	24
1	4	50	2	3	2	1	2	1	2	2	0	0	25.1416	0	1	0	2308.03	52	19.6923	0	5	45	1,4	1	0	0	1	0	0	1	5	5	2	3	4	5	4	3	1	3	2	22
1	4	34	1	1	2	2	1	1	2	1	0	0	0	0	0	0	1758.64	42	19.7035	0	6	28	1,4	1	0	0	1	0	1	3	4	5	5	5	5	4	5	5	3	3	2	29
1	4	39	1	1	2	1	3	2	1	4	0	0	18.8584	0	0	0	1407.07	48	19.7239	0	5	34	1,4	1	0	0	1	0	1	3	1	5	5	5	5	4	5	5	5	5	#NULL!	#NULL!
1	4	51	2	3	2	1	3	3	1	3	0	1	0.98578	1	0	0	1702.51	41	19.7724	0	5	46	1,2,4	1	1	0	1	0	1	3	4	5	5	5	5	5	1	3	4	5	5	27
1	4	33	1	1	1	1	3	4	1	3	1	1	0.714286	0	0	0	1074.09	50	19.7777	0	10	23	1,4	1	0	0	1	0	1	3	3	1	5	5	1	5	1	5	3	2	4	24
1	4	42	1	2	2	1	3	4	1	2	0	1	64.2857	0	0	0	1500.19	50	19.7777	0	8	34	1,2,3,4,5	1	1	1	1	1	1	3	2	2	5	5	5	1	4	5	1	5	#NULL!	#NULL!
1	4	39	1	1	1	1	1	4	1	3	0	1	0.714286	0	0	1	2082.77	54	19.8347	0	10	29	1,3	1	0	1	0	0	1	3	5	2	3	5	5	4	3	3	4	3	2	20
1	4	42	1	2	1	1	2	1	2	1	1	1	14.991	0	0	0	2347.94	52.8	19.8728	0	5	37	4,5	0	0	0	1	1	1	3	4	2	4	5	5	5	3	5	4	3	3	25
1	4	56	2	3	2	1	1	5	1	2	0	0	0	0	0	0	1623.27	50.9	19.8828	0	5	51	1,4	1	0	0	1	0	1	3	5	5	5	5	5	4	5	5	1	5	3	30
1	4	40	1	2	2	2	1	3	1	2	0	0	8.8	0	0	0	2212	43	19.8991	0	5	35	1,3,4	1	0	1	1	0	1	1	5	3	5	5	5	1	1	5	4	5	5	21
1	4	44	1	2	1	1	3	4	1	4	0	1	29.8693	0	0	1	2585.86	56.9	19.9223	0	9	35	1,3,4	1	0	1	1	0	1	3	5	3	5	5	5	5	5	3	1	1	2	26
1	4	34	1	1	2	2	3	4	1	2	0	0	0	0	0	0	1352.66	47.3	19.9443	0	6	28	1,2,4	1	1	0	1	0	1	4	4	1	5	5	5	5	1	4	5	5	#NULL!	#NULL!
1	4	47	2	2	2	1	2	1	2	1	0	0	100	0	0	0	1100.82	48	19.9792	0	5	42	1,5	1	0	0	0	1	1	3	3	2	3	5	4	5	1	5	3	3	1	20
1	4	50	2	3	1	1	1	1	2	4	0	1	0.714286	0	0	0	2022.33	57.8	20	0	10	40	1,4	1	0	0	1	0	1	4	5	2	5	5	5	5	5	3	4	2	2	26
1	4	44	1	2	2	1	2	4	1	3	0	1	16.6667	0	0	0	2143.72	45	20	0	22	22	1,3,4	1	0	1	1	0	1	3	5	2	5	3	5	5	5	3	1	5	2	25
1	4	46	2	2	2	1	3	4	1	1	0	0	0	0	1	0	1549.29	47.5	20.0287	0	10	36	1,2,3,4	1	1	1	1	0	0	3	5	2	4	3	4	1	4	4	3	2	#NULL!	#NULL!
1	4	37	1	1	2	1	3	5	1	2	0	0	94.2832	0	0	0	1474.26	47.5	20.0287	0	5	32	1,4	1	0	0	1	0	1	3	5	1	5	5	5	5	1	4	3	1	5	24
1	4	75	3	5	1	1	1	5	1	3	1	1	3.28578	1	0	0	1742.17	50	20.0288	0	5	70	1,4	1	0	0	1	0	0	4	4	1	2	5	1	1	3	4	3	5	1	16
1	4	72	3	5	2	1	1	1	2	2	0	1	56.6667	0	0	0	1529.03	43	20.0352	0	5	67	1,4	1	0	0	1	0	1	3	1	1	5	5	1	5	3	3	3	5	1	21
1	4	34	1	1	2	1	3	5	1	3	0	1	0.714286	0	0	0	1762.12	49.4	20.0414	0	10	24	1,4	1	0	0	1	0	1	4	5	4	5	5	5	5	5	3	4	1	5	31
1	4	72	3	5	2	1	1	5	1	1	0	1	71.4286	0	0	0	1548.96	47	20.0777	0	9	63	1,3,4	1	0	1	1	0	0	3	5	3	5	5	5	5	4	3	3	5	4	27
1	4	71	3	5	1	1	3	5	1	2	1	0	0	1	0	0	2816.5	57.4	20.0973	0	6	65	1,3,4	1	0	1	1	0	1	3	5	5	5	5	1	1	1	1	3	2	2	18
1	4	50	2	3	2	2	1	5	1	2	0	0	3.45	0	0	0	2438.49	47.2	20.1632	0	5	45	1,2,4	1	1	0	1	0	1	4	5	5	5	4	5	5	5	3	5	3	5	32
1	4	50	2	3	2	2	3	5	1	2	0	1	0.714286	0	0	0	1408.96	47.9	20.1973	0	18	32	1,3,4	1	0	1	1	0	1	3	2	5	5	5	5	5	5	3	5	5	4	30
1	4	45	2	2	2	1	2	4	1	1	0	1	0.98578	0	0	0	1219.98	43.7	20.2231	0	7	38	1,2,4	1	1	0	1	0	1	3	2	1	5	1	4	1	1	4	1	3	2	17
1	4	70	3	5	1	1	1	1	2	2	1	0	0	0	0	0	2340	53.2	20.2713	0	8	62	1,3,4	1	0	1	1	0	1	4	5	3	3	5	5	5	4	3	5	4	3	25
1	4	33	1	1	1	2	3	5	1	2	1	1	0.05474	0	0	0	1646.82	60	20.2812	0	5	28	1,2,4	1	1	0	1	0	1	1	5	2	5	5	5	5	4	4	4	1	5	26
1	4	39	1	1	2	1	3	2	1	4	0	0	37.7168	0	0	0	1547.38	50	20.2848	0	10	29	4,5	0	0	0	1	1	1	4	4	3	5	3	5	4	5	3	4	2	5	29
1	4	42	1	2	2	1	3	2	1	4	0	0	25.1416	0	0	0	1601.47	50	20.2848	0	5	37	1,4	1	0	0	1	0	1	3	5	4	5	5	5	5	5	5	3	5	4	31
1	4	32	1	1	2	1	3	4	1	3	0	1	0.714286	1	0	0	1493.08	50.7	20.3092	0	32	0	1,4	1	0	0	1	0	1	3	5	4	5	5	5	5	5	4	4	2	4	30
1	4	48	2	2	1	1	3	1	2	1	1	1	29.8693	1	0	1	2767.94	44.5	20.3159	0	9	39	1,3,4	1	0	1	1	0	1	3	5	2	5	5	4	1	5	4	1	1	1	21
1	4	35	1	1	2	1	3	5	1	2	0	1	10	0	0	0	1361.1	47	20.3428	0	10	25	1,3,4	1	0	1	1	0	1	3	5	1	5	5	4	4	5	4	3	4	4	26
1	4	32	1	1	2	1	3	2	1	4	0	1	0.714286	0	0	0	2512.59	47	20.3428	0	5	27	1,2,4	1	1	0	1	0	1	3	5	1	5	5	5	5	5	3	1	4	1	23
1	4	62	3	4	1	1	3	3	1	2	0	0	0	1	0	0	2299.75	49	20.3954	0	6	56	1,4	1	0	0	1	0	1	3	5	3	1	1	5	1	5	1	5	2	4	18
1	4	76	3	5	1	1	2	1	2	1	1	1	6.27255	1	0	0	1995.02	40	20.4082	0	9	67	1,3,4	1	0	1	1	0	1	1	5	3	5	5	5	5	4	4	1	1	2	24
1	4	49	2	2	1	1	3	1	2	2	0	1	0.70633	0	0	0	2093.72	54.9	20.412	0	9	40	1,4	1	0	0	1	0	1	3	5	3	5	5	4	1	5	3	3	2	1	21
1	4	30	1	1	2	1	1	4	1	4	0	1	1.36986	0	0	0	2225.79	53	20.4467	0	10	20	1,2,3,4	1	1	1	1	0	1	3	5	1	5	5	5	5	5	1	2	3	4	24
1	4	36	1	1	1	1	2	3	1	2	1	1	0.714286	0	0	0	2814.34	54.4	20.475	0	16	20	1,2,4,5	1	1	0	1	1	1	3	4	5	5	5	5	5	5	1	3	2	5	29
1	4	61	3	4	2	1	1	5	1	1	0	0	0	1	0	1	1865.26	46.7	20.4816	0	22	39	1,2,3,4,5	1	1	1	1	1	1	4	5	2	5	5	1	1	1	3	3	5	3	19
1	4	51	2	3	2	1	3	1	2	1	0	0	2.0944	0	0	0	1614.43	50.2	20.4963	0	6	45	1,4	1	0	0	1	0	1	3	5	2	5	5	5	5	4	4	3	3	5	28
1	4	63	3	4	2	1	2	5	1	1	0	1	57.1429	1	0	0	1154.37	46.8	20.5254	0	5	58	1,4	1	0	0	1	0	1	3	5	1	3	4	5	5	1	3	4	1	3	19
1	4	33	1	1	2	1	3	5	1	3	0	0	12.5752	0	0	0	1317.75	47	20.6131	0	5	28	1,4	1	0	0	1	0	1	3	5	4	5	5	1	1	4	5	5	#NULL!	1	23
1	4	51	2	3	2	1	2	5	1	2	0	0	0	0	0	0	1025.62	41	20.6227	0	16	35	1,2,4	1	1	0	1	0	1	1	3	1	5	5	5	5	1	4	4	2	5	22
1	4	32	1	1	2	1	3	3	1	1	0	0	0	0	0	0	341.88	50.3	20.669	0	6	26	1,2,3,4	1	1	1	1	0	1	1	1	1	2	5	1	1	1	5	5	5	4	15
1	4	36	1	1	2	1	3	2	1	2	0	0	0.52578	0	0	0	1513.82	57	20.6852	0	10	26	1,2,3,4	1	1	1	1	0	1	1	5	1	5	5	2	5	4	3	5	1	5	24
1	4	65	3	4	1	1	2	1	2	1	1	1	15.78	0	0	0	2494.55	52.3	20.6875	0	10	55	1,3,4	1	0	1	1	0	1	3	3	4	1	5	5	1	4	3	3	3	2	18
1	4	40	1	2	2	2	3	4	1	2	0	0	32.1552	0	0	0	1697.93	51	20.6905	0	10	30	1,2,4	1	1	0	1	0	0	3	4	1	4	1	5	5	4	3	2	1	2	22
1	4	33	1	1	2	1	1	4	1	2	0	1	5	0	0	0	2187.97	53	20.7031	0	9	24	1,2,4	1	1	0	1	0	1	3	4	2	5	1	5	5	5	3	1	2	3	26
1	4	39	1	1	2	1	3	1	2	3	0	0	0	0	0	0	732.929	49.1	20.7033	0	9	30	1,2,4	1	1	0	1	0	1	3	5	2	5	1	4	2	1	4	4	#NULL!	4	21
1	4	31	1	1	2	1	1	1	2	4	0	1	0.714286	0	0	0	2440.27	52.4	20.727	0	6	25	1,2,4	1	1	0	1	0	1	3	5	2	5	5	5	5	5	1	2	2	5	26
1	4	41	1	2	2	1	3	5	1	2	0	0	0	0	0	0	1656.97	51.5	20.7609	0	5	36	1,2,3,4	1	1	1	1	0	1	3	4	2	5	5	4	3	3	3	3	5	4	23
1	4	69	3	4	2	2	2	5	1	1	0	1	3.33333	1	1	0	1623.52	48.6	20.7612	0	6	63	1,2,4	1	1	0	1	0	0	3	5	4	5	5	5	5	5	4	3	2	3	29
1	4	73	3	5	2	1	1	5	1	2	0	1	11.9477	0	0	0	1348.83	48	20.7756	0	7	66	1,4	1	0	0	1	0	1	1	5	2	5	5	5	1	1	5	3	2	2	17
1	4	32	1	1	2	1	3	2	1	4	0	0	0	0	0	0	1898.5	48	20.7756	0	6	26	1,4	1	0	0	1	0	1	3	5	5	5	5	5	5	5	3	2	2	3	29
1	4	68	3	4	1	1	1	1	2	4	1	1	14.991	0	0	0	1973.33	55.9	20.7838	0	20	48	4,5	0	0	0	1	1	1	1	5	1	4	5	4	1	5	3	5	2	4	19
1	4	48	2	2	1	1	3	3	1	3	1	1	5.97386	1	0	0	1549.88	53.9	20.794	0	6	42	1,3	1	0	1	0	0	1	1	5	3	5	5	5	5	1	4	2	3	#NULL!	#NULL!
1	4	73	3	5	2	2	2	5	1	1	0	0	0	1	0	0	976.808	50	20.8117	0	30	43	1,4	1	0	0	1	0	0	3	5	2	5	5	4	5	3	5	4	2	3	26
1	4	70	3	5	2	1	2	1	2	2	0	0	0.968	1	1	1	1242	50	20.8117	0	9	61	1,2,3,4	1	1	1	1	0	0	5	5	2	1	1	5	1	1	5	4	5	4	19
1	4	63	3	4	2	1	2	1	2	1	0	0	0	1	0	0	1435.39	42	20.8292	0	6	57	1,3,4	1	0	1	1	0	1	1	5	3	5	1	5	1	4	4	4	2	1	19
1	4	53	2	3	2	1	3	5	1	1	0	0	0	0	0	0	843.219	52	20.83	0	6	47	1,2,3,4	1	1	1	1	0	1	1	1	4	5	3	4	1	1	5	3	5	1	18
1	4	41	1	2	2	1	3	2	1	4	0	0	3.45	0	0	0	1035.76	53.4	20.8594	0	6	35	1,2,4	1	1	0	1	0	1	3	2	1	5	5	5	5	5	4	4	4	5	28
1	4	49	2	2	2	1	2	5	1	1	0	0	0	0	0	0	919.114	54.9	20.9191	0	8	41	1,4	1	0	0	1	0	1	3	5	1	3	5	4	5	4	5	1	5	3	24
1	4	64	3	4	2	1	3	5	1	3	0	1	0.714286	0	0	0	1782.58	44	20.9275	0	8	56	1,2,4	1	1	0	1	0	1	3	5	2	5	5	4	4	5	5	3	5	2	26
1	4	37	1	1	2	1	3	2	1	3	0	1	21.4286	0	0	0	1411.04	54.3	20.9483	0	6	31	1,2,3,4	1	1	1	1	0	0	3	5	2	5	5	5	5	4	4	3	4	5	28
1	4	52	2	3	2	1	2	4	1	2	0	1	28.5714	0	0	0	786.529	51	20.9566	0	6	46	1,3	1	0	1	0	0	1	3	2	1	2	3	2	1	3	5	5	3	#NULL!	#NULL!
1	4	36	1	1	2	1	3	4	1	2	0	1	71.4286	0	0	0	979.867	55	20.9572	0	10	26	1,4	1	0	0	1	0	1	3	5	5	5	5	5	1	5	5	5	4	5	29
1	4	38	1	1	1	1	3	4	1	1	1	1	27.0514	0	0	0	1450.47	61.3	20.9637	0	6	32	1,2,4	1	1	0	1	0	1	3	3	5	5	5	4	1	5	4	5	1	5	28
1	4	36	1	1	2	1	3	2	1	2	0	0	0.82133	0	0	0	2412.83	53	20.9644	0	6	30	1,4	1	0	0	1	0	1	3	5	3	5	5	5	3	4	3	2	2	5	26
1	4	44	1	2	2	2	3	4	1	2	0	1	85.7143	0	0	0	1114.45	44.7	20.9702	0	6	38	1,2,3,4	1	1	1	1	0	1	1	4	1	5	5	5	1	1	4	3	2	3	16
1	4	31	1	1	2	1	3	5	1	2	0	1	22.619	0	0	0	1694.75	55.2	21.0334	0	18	13	1,3,4	1	0	1	1	0	1	1	2	3	5	5	5	5	1	3	4	3	5	23
1	4	67	3	4	2	2	3	5	1	4	0	0	0	1	0	0	1258.97	48	21.0517	0	6	61	1,3,4	1	0	1	1	0	1	3	5	5	5	1	5	5	5	4	4	5	3	30
1	4	61	3	4	1	1	2	1	2	1	1	0	0	1	0	0	1409.33	55.3	21.0715	0	5	56	1,2,3,4	1	1	1	1	0	1	3	1	5	5	1	3	1	5	5	4	1	3	27
1	4	32	1	1	2	1	1	5	1	2	0	1	0.714286	0	0	0	2756.11	56.7	21.0812	0	10	22	1,2,3,4	1	1	1	1	0	1	3	5	1	5	5	5	5	5	3	1	3	4	26
1	4	56	2	3	1	1	1	4	1	4	1	1	0.714286	1	1	0	2032.92	57.4	21.0836	0	9	47	1,2,3,4	1	1	1	1	0	0	1	4	2	1	4	5	5	5	4	1	2	2	20
1	4	51	2	3	1	1	3	1	2	2	0	1	29.8693	0	0	0	3251.9	58.1	21.0843	0	10	41	1,4	1	0	0	1	0	1	3	3	2	5	5	5	1	5	5	1	1	3	24
1	4	47	2	2	1	1	3	1	2	1	0	0	0	0	0	0	694.946	54	21.0938	0	7	40	1,4	1	0	0	1	0	1	1	3	3	1	5	1	1	1	5	5	5	2	14
1	4	59	2	3	1	1	3	1	2	1	1	1	41.817	0	0	0	2480.22	49.4	21.103	0	6	53	1,3,4	1	0	1	1	0	1	3	5	2	5	5	1	1	1	4	1	1	3	19
1	4	31	1	1	2	1	1	4	1	4	0	1	64.2857	0	0	0	1465.7	50.1	21.125	0	9	22	1,3,4	1	0	1	1	0	1	3	5	2	5	5	5	5	1	3	4	5	3	22
1	4	47	2	2	2	1	2	4	1	2	0	0	3.94289	0	0	0	2091.27	52.1	21.1368	0	5	42	1,2,4	1	1	0	1	0	1	3	5	5	5	5	5	1	4	3	3	5	1	22
1	4	31	1	1	2	1	3	4	1	3	0	1	2.62867	0	0	0	2642.05	48.2	21.1394	0	6	25	1,2,3,4	1	1	1	1	0	1	1	5	5	5	1	5	5	5	1	1	3	2	24
1	4	34	1	1	2	1	3	4	1	2	0	0	0.575	1	0	0	925.252	54.8	21.1412	0	8	26	1,2,4,5	1	1	0	1	1	1	3	5	2	1	5	1	1	5	4	5	2	3	19
1	4	33	1	1	1	2	3	4	1	4	0	1	14.9346	0	0	0	4227.66	67	21.1463	0	8	25	1,2,3,4	1	1	1	1	0	1	3	5	5	5	5	5	5	3	1	1	3	4	26
1	4	49	2	2	2	1	1	5	1	3	0	0	0	0	0	0	1536.27	52.8	21.1505	0	6	43	1,4	1	0	0	1	0	1	4	5	3	5	5	5	4	5	4	5	4	5	30
1	4	51	2	3	2	1	3	2	1	2	0	0	0	1	0	0	1641	59	21.1553	0	9	42	1,4	1	0	0	1	0	1	5	5	2	1	3	5	1	1	3	4	5	3	16
1	4	35	1	1	1	1	3	3	1	4	1	0	88	0	0	0	2777.16	57.6	21.157	0	8	27	1,3,4	1	0	1	1	0	1	3	5	2	1	4	5	5	5	1	3	3	3	20
1	4	44	1	2	2	1	2	1	2	3	0	1	0.95841	0	0	0	1699.22	51.5	21.1621	0	5	39	1,4	1	0	0	1	0	1	5	5	2	5	5	4	4	5	3	5	3	5	29
1	4	55	2	3	2	1	3	5	1	3	0	0	88	0	0	0	2993.37	44.5	21.1653	0	6	49	1,4	1	0	0	1	0	1	4	5	5	1	5	5	5	1	1	5	5	3	20
1	4	45	2	2	1	1	3	1	2	3	1	1	17.1326	1	0	0	2391.45	57	21.1927	0	9	36	1,4	1	0	0	1	0	1	5	1	4	5	1	1	1	5	3	5	5	2	25
1	4	68	3	4	1	1	2	5	1	2	1	0	0	0	0	0	2438.4	57.7	21.1938	0	6	62	1,4	1	0	0	1	0	1	3	5	5	5	1	4	5	5	5	2	5	2	30
1	4	54	2	3	1	1	3	4	1	4	1	1	0.714286	0	0	1	2319.06	65	21.2245	0	17	37	1,2,3,4,5	1	1	1	1	1	0	4	3	2	5	5	4	5	5	1	4	2	3	25
1	4	54	2	3	1	1	3	5	1	2	0	1	171.429	0	0	0	1368.1	56.4	21.2277	0	10	44	1,4	1	0	0	1	0	1	4	5	2	1	5	5	1	1	3	2	2	#NULL!	#NULL!
1	4	39	1	1	2	1	2	4	1	2	0	0	12.5752	0	0	0	1909.47	51.7	21.2442	0	18	21	1,4	1	0	0	1	0	1	3	5	3	5	5	5	5	5	4	3	2	3	28
1	4	66	3	4	1	1	3	5	1	4	1	1	1.66667	1	0	0	1687.08	60	21.2585	0	18	48	1,2,3,4	1	1	1	1	0	1	4	5	4	1	1	5	5	5	5	5	1	2	26
1	4	60	3	4	2	1	3	5	1	2	0	1	71.4286	0	0	1	813.786	40.5	21.2665	0	7	53	1,2,4	1	1	0	1	0	1	3	2	2	5	3	5	1	2	5	5	5	4	22
1	4	43	1	2	2	1	3	2	1	4	0	0	0	0	0	0	1576.2	53.8	21.2808	0	5	38	1,4	1	0	0	1	0	1	4	1	2	5	1	5	1	5	3	5	5	4	24
1	4	39	1	1	1	1	1	4	1	4	1	1	0.714286	0	0	0	1881.74	55.2	21.2955	0	6	33	1,2,4	1	1	0	1	0	1	3	5	3	5	5	5	5	5	5	2	2	4	30
1	4	32	1	1	2	1	1	2	1	4	1	1	0.714286	0	0	0	2767.14	52.5	21.299	0	5	27	1,4	1	0	0	1	0	1	1	5	4	5	5	5	3	1	1	2	2	4	19
1	4	70	3	5	1	1	3	1	2	2	1	1	0.714286	0	0	0	1730.26	58	21.3039	0	7	63	1,3	1	0	1	0	0	1	3	5	5	5	5	1	4	4	4	3	1	3	28
1	4	67	3	4	2	1	2	5	1	2	0	0	0	1	0	0	2398.08	48	21.3333	0	6	61	1,2,3,4	1	1	1	1	0	1	5	5	2	5	5	5	5	1	3	3	5	2	23
1	4	44	1	2	2	1	3	2	1	1	0	0	0	0	0	0	1134.99	56	21.3382	0	8	36	1,2,3,4,5	1	1	1	1	1	1	4	1	2	5	5	3	5	5	5	4	1	3	29
1	4	39	1	1	1	1	1	4	1	2	0	0	2.3	1	0	0	1610.59	62.4	21.3399	0	10	29	1,2,3,4	1	1	1	1	0	1	3	5	2	5	5	5	5	5	5	4	1	3	28
1	4	31	1	1	2	1	3	2	1	4	0	1	0.714286	0	0	0	1794.08	58.1	21.3407	0	5	26	1,2,4	1	1	0	1	0	1	3	5	3	5	5	5	5	5	3	5	2	3	27
1	4	38	1	1	1	1	3	4	1	2	0	1	10	0	0	0	1490.38	61	21.3578	0	5	33	1,2,4,5	1	1	0	1	1	1	3	4	2	5	5	5	5	1	3	4	5	5	24
1	4	36	1	1	2	1	3	4	1	2	0	1	0.82133	0	0	0	1493.82	48.7	21.3587	0	10	26	1,4	1	0	0	1	0	1	3	5	1	5	5	5	4	5	4	3	3	4	26
1	4	42	1	2	2	1	1	4	1	2	0	1	15	0	0	0	1596.71	50	21.3593	0	5	37	1,4	1	0	0	1	0	1	1	5	5	5	5	5	1	5	4	5	5	5	26
1	4	48	2	2	2	1	3	4	1	3	0	1	0.714286	0	0	0	2026.07	53	21.3656	0	9	39	1,2,3,4	1	1	1	1	0	1	3	5	2	5	5	5	5	4	4	1	2	5	28
1	4	64	3	4	1	1	2	1	2	2	0	0	8.8	0	0	0	2656.27	52	21.3675	0	10	54	1,4	1	0	0	1	0	1	1	5	1	5	5	5	1	5	3	1	2	2	18
1	4	55	2	3	2	1	1	5	1	4	0	0	10.9589	1	0	0	1770.36	51.4	21.3944	0	5	50	1,2,3,4	1	1	1	1	0	1	4	4	2	5	5	5	5	5	4	1	4	1	26
1	4	72	3	5	1	1	2	1	2	1	1	0	1.15	1	0	0	1415.11	52.1	21.4086	0	7	65	4,5	0	0	0	1	1	1	1	1	1	5	5	5	5	5	4	4	1	1	22
1	4	52	2	3	2	2	3	1	2	1	0	0	0.2484	1	0	0	831.875	46.9	21.4116	0	5	47	1,4	1	0	0	1	0	1	3	1	2	4	1	1	1	4	4	3	3	1	19
1	4	47	2	2	1	1	3	3	1	3	1	1	10.9589	0	0	1	2157.3	56.2	21.4144	0	20	27	1,2,3,4	1	1	1	1	0	1	3	5	4	5	5	5	5	5	1	3	2	2	25
1	4	36	1	1	2	1	1	4	1	1	0	1	0.714286	0	0	0	1372.01	50.8	21.4201	0	10	26	1,3,4	1	0	1	1	0	1	4	1	3	5	5	4	4	1	4	4	5	2	23
1	4	62	3	4	1	1	3	1	2	1	1	1	29.8693	1	0	0	2458.82	54.9	21.4453	0	5	57	1,4	1	0	0	1	0	1	1	5	2	5	5	5	5	5	4	3	5	1	23
1	4	44	1	2	2	1	2	5	1	2	0	0	0	0	0	0	1657.56	52.2	21.4497	0	9	35	1,2,3,4,5	1	1	1	1	1	1	1	3	5	5	1	5	1	5	3	2	1	1	21
1	4	54	2	3	1	1	3	3	1	2	0	0	20.1168	1	0	0	3886	62	21.4533	0	9	45	1,2,3,4	1	1	1	1	0	1	1	5	5	5	5	5	5	5	1	1	1	#NULL!	#NULL!
1	4	42	1	2	2	1	3	5	1	3	0	1	0.714286	0	0	0	971.436	57	21.4536	0	17	25	1,2,3,4	1	1	1	1	0	1	3	3	3	5	5	5	5	3	5	4	1	2	26
1	4	74	3	5	2	1	3	5	1	2	0	1	16.6667	0	0	0	1677.24	48.3	21.4667	0	10	64	1,3	1	0	1	0	0	1	3	5	5	5	5	5	5	5	3	2	1	3	29
1	4	40	1	2	2	1	2	3	1	2	0	0	0	0	0	0	1312.74	55	21.4844	0	5	35	1,2,3,4,5	1	1	1	1	1	1	3	5	3	5	3	3	5	5	5	3	1	3	29
1	4	45	2	2	2	2	3	2	1	3	0	0	23.2584	0	0	0	1674.14	53	21.5019	0	6	39	1,3	1	0	1	0	0	1	3	4	2	5	5	5	1	4	3	3	5	2	20
1	4	45	2	2	2	1	2	4	1	3	0	0	25.1416	1	0	0	3031.42	51	21.5045	0	5	40	1,4	1	0	0	1	0	1	3	5	4	5	5	1	1	3	3	3	1	1	20
1	4	59	2	3	1	2	1	1	2	1	1	1	9.12986	1	0	0	2249.79	60	21.5139	0	9	50	1,4	1	0	0	1	0	1	1	1	5	1	1	1	1	1	1	5	5	3	13
1	4	46	2	2	2	1	3	5	1	2	0	1	20	1	0	1	1264.88	46.5	21.5188	0	6	40	1,4	1	0	0	1	0	1	3	5	1	5	5	4	2	5	5	3	2	5	26
1	4	42	1	2	2	1	3	4	1	4	0	0	0	0	0	0	1685.69	52.4	21.5319	0	9	33	1,2,3,4	1	1	1	1	0	1	3	5	4	5	5	5	5	5	4	2	1	1	27
1	4	63	3	4	1	1	2	1	2	2	1	1	8.56629	0	0	0	3566.17	52.1	21.5465	0	5	58	1,4	1	0	0	1	0	1	4	5	5	4	5	5	2	5	1	3	2	3	24
1	4	40	1	2	1	1	2	5	1	2	0	0	0	0	0	0	1982.68	59.4	21.5561	0	6	34	1,3,4	1	0	1	1	0	1	1	1	2	5	1	1	1	1	3	3	5	4	17
1	4	71	3	5	2	1	2	1	2	1	0	1	11.9477	0	0	0	1795.6	46	21.58	0	8	63	1,2,3,4,5	1	1	1	1	1	1	3	5	3	5	1	5	1	5	5	5	5	3	25
1	4	55	2	3	1	1	2	5	1	3	1	1	0.115	1	1	0	2496.78	58.1	21.6017	0	8	47	1,3	1	0	1	0	0	0	3	4	3	5	3	5	1	5	5	1	2	1	23
1	4	70	3	5	1	1	3	5	1	2	0	1	62.8571	1	0	0	1577.84	51.9	21.6025	0	10	60	1,2,3,4	1	1	1	1	0	1	1	5	5	5	5	5	5	5	4	5	1	2	27
1	4	64	3	4	2	1	1	1	2	2	0	0	0	0	0	0	1860.66	50.6	21.6156	0	5	59	1,4	1	0	0	1	0	1	3	3	4	5	4	5	2	3	5	1	3	1	23
1	4	56	2	3	2	1	1	5	1	3	0	0	0	0	0	0	1556.17	50.6	21.6156	0	9	47	1,3,4	1	0	1	1	0	1	3	5	5	5	5	5	5	4	3	4	1	2	27
1	4	66	3	4	2	1	1	5	1	2	0	0	0	1	0	0	1452.68	48	21.6206	0	6	60	1,4	1	0	0	1	0	1	3	5	3	5	5	1	1	4	4	5	1	1	21
1	4	30	1	1	2	1	3	2	1	2	0	1	3.33333	0	0	0	870.099	54	21.6311	0	8	22	1,3	1	0	1	0	0	1	3	2	1	5	5	3	5	5	5	3	3	5	29
1	4	75	3	5	1	1	2	1	2	1	0	0	0	0	0	0	2012.97	54	21.6311	0	5	70	1,4	1	0	0	1	0	1	1	5	5	1	5	1	1	1	4	4	5	2	15
1	4	50	2	3	2	1	3	5	1	3	0	0	0	0	0	1	1368.67	52	21.6441	0	5	45	1,4	1	0	0	1	0	1	1	5	5	5	5	5	1	1	3	5	5	3	19
1	4	44	1	2	1	1	3	1	2	2	0	1	29.8693	0	0	0	1847.02	51	21.6448	0	6	38	1,4	1	0	0	1	0	1	3	5	2	5	5	5	1	4	3	2	1	1	19
1	4	53	2	3	1	1	3	3	1	4	0	0	176	1	0	0	4659.86	58.3	21.6761	0	30	23	1,4	1	0	0	1	0	1	4	5	5	5	5	4	1	1	1	1	1	4	21
1	4	40	1	2	1	1	2	1	2	1	0	0	0	1	0	0	1265.34	59.9	21.7376	0	9	31	1,3,4	1	0	1	1	0	0	3	5	3	2	5	2	1	4	5	2	2	2	20
1	4	73	3	5	2	2	2	1	2	1	0	0	0	1	0	0	1240.66	42	21.738	0	6	67	1,2,3,4	1	1	1	1	0	1	1	5	1	5	1	5	5	5	3	4	1	4	24
1	4	47	2	2	2	1	3	5	1	3	0	1	0.714286	0	0	0	1575.76	55	21.7555	0	9	38	1,3	1	0	1	0	0	1	3	5	4	5	3	5	5	5	4	3	4	3	29
1	4	50	2	3	2	1	3	5	1	1	0	0	31.4248	0	0	1	1828.24	61.5	21.79	0	5	45	1,4	1	0	0	1	0	1	3	5	5	5	5	5	3	5	4	2	3	3	28
1	4	47	2	2	1	2	2	5	1	2	0	1	0	0	0	0	1488.77	63	21.7993	0	17	30	1,3,4	1	0	1	1	0	1	3	5	3	3	5	5	5	5	4	1	5	1	24
1	4	43	1	2	1	1	2	3	1	3	1	1	38.0952	0	0	0	1309.6	58	21.83	0	5	38	1,4	1	0	0	1	0	1	1	5	3	4	5	5	1	1	4	3	2	4	18
1	4	65	3	4	2	2	1	1	2	1	0	1	0.714286	0	0	0	3514.95	41	21.8445	0	10	55	1,2,4	1	1	0	1	0	1	1	5	3	5	4	5	5	4	4	1	2	1	23
1	4	33	1	1	1	1	3	1	2	1	0	0	0	0	0	0	1333.85	65.4	21.8517	0	32	1	1,2,3,4,5	1	1	1	1	1	1	5	1	2	5	1	5	1	1	1	5	5	2	17
1	4	63	3	4	1	1	3	4	1	1	1	1	21.4157	1	0	0	2447.21	61	21.8724	0	5	58	1,3,4	1	0	1	1	0	1	3	1	4	4	5	1	1	5	1	1	5	2	20
1	4	48	2	2	1	1	2	4	1	4	0	1	0.714286	0	0	1	1575.87	61	21.8724	0	15	33	4,5	0	0	0	1	1	1	3	5	4	5	5	1	1	1	5	4	2	2	21
1	4	55	2	3	2	1	1	5	1	4	0	1	0.714286	0	0	0	1929.99	55.3	21.8741	0	30	25	1,2,3,4,5	1	1	1	1	1	1	3	5	5	5	5	5	5	3	4	3	3	2	27
1	4	52	2	3	2	1	1	2	1	4	0	1	17.9216	0	0	0	1642.16	56	21.875	0	5	47	1,4	1	0	0	1	0	1	3	4	2	5	5	5	5	5	5	4	5	#NULL!	#NULL!
1	4	47	2	2	2	1	3	4	1	2	0	1	7.14286	0	0	0	1739.98	43.5	21.8802	0	6	41	1,4	1	0	0	1	0	1	3	4	1	5	5	5	1	1	4	3	5	2	17
1	4	48	2	2	2	1	2	1	2	1	0	1	0.714286	0	0	0	1874.27	48	21.9138	0	6	42	1,3,4	1	0	1	1	0	1	3	4	1	3	5	5	1	4	4	2	1	2	18
1	4	34	1	1	2	1	1	4	1	3	0	1	21.4286	0	0	0	1412	56.1	21.9141	0	10	24	1,2,3,4	1	1	1	1	0	1	3	5	3	5	5	5	4	3	3	3	5	4	25
1	4	53	2	3	2	1	1	2	1	3	0	0	62.8584	0	0	1	1320.16	49	21.9237	0	5	48	1,2,3,4	1	1	1	1	0	1	3	5	2	5	4	1	5	5	5	1	2	2	27
1	4	42	1	2	2	2	1	1	2	1	0	0	0	0	0	0	1346.11	50	21.9289	0	11	31	1,2,3,4	1	1	1	1	0	1	3	3	2	4	5	5	5	4	5	3	5	4	27
1	4	31	1	1	2	1	1	2	1	3	0	1	50	0	0	0	1633.33	52.7	21.9355	0	6	25	1,3,4	1	0	1	1	0	1	1	5	2	5	5	5	5	5	3	4	5	5	26
1	4	65	3	4	1	1	3	1	2	1	1	1	35.2381	1	0	0	2107.84	53.4	21.9428	0	9	56	1,2,3,4	1	1	1	1	0	1	3	5	2	5	1	5	1	1	4	1	1	1	17
1	4	47	2	2	2	1	3	2	1	3	0	0	0	0	0	0	1516.72	55.6	21.9928	0	5	42	1,4	1	0	0	1	0	1	3	5	2	5	5	5	5	4	5	3	5	4	28
1	4	46	2	2	2	1	3	4	1	3	0	1	0.714286	0	0	0	1838.55	48.2	22.0051	0	6	40	1,4	1	0	0	1	0	1	1	5	5	5	1	5	1	4	1	4	1	5	22
1	4	73	3	5	2	1	2	1	2	1	0	1	70.4762	1	0	1	767.779	44.4	22.0194	0	9	64	1,2,3,4	1	1	1	1	0	1	1	5	4	1	1	4	1	1	5	5	5	4	17
1	4	66	3	4	1	1	3	1	2	2	1	0	77.528	1	0	0	2068.33	60.7	22.0279	0	9	57	1,2,4,5	1	1	0	1	1	1	5	5	5	5	5	2	1	2	1	2	3	3	22
1	4	43	1	2	1	1	1	1	2	2	1	1	15.78	0	0	0	1989.79	57.1	22.0285	0	8	35	1,4	1	0	0	1	0	1	3	5	3	4	5	4	1	5	4	4	5	2	22
1	4	40	1	2	2	1	3	4	1	2	0	0	0	0	0	0	1906.4	55	22.0317	0	7	33	1,3,4	1	0	1	1	0	1	3	5	2	5	5	5	5	5	3	2	3	3	26
1	4	71	3	5	1	1	3	1	2	1	0	0	0	0	0	0	1453.39	55	22.0317	0	5	66	1,4	1	0	0	1	0	1	3	5	5	2	4	5	1	4	5	3	2	4	24
1	4	44	1	2	1	1	3	2	1	4	1	1	27.0514	0	0	0	1869.67	60	22.0386	0	16	28	1,2,4	1	1	0	1	0	1	3	5	1	5	5	5	3	4	4	5	3	1	21
1	4	47	2	2	2	2	1	4	1	2	0	1	0	0	0	0	2123.77	47	22.0492	0	8	39	1,2,4	1	1	0	1	0	1	3	5	3	5	5	5	5	5	3	1	3	3	27
1	4	47	2	2	2	1	3	4	1	4	0	1	3.74429	1	0	1	1307.92	52.3	22.0526	0	5	42	1,4	1	0	0	1	0	1	1	5	1	5	5	1	5	1	5	2	2	4	22
1	4	54	2	3	1	2	3	1	2	2	1	1	29.8693	1	0	0	1019.46	62.3	22.0734	0	6	48	1,2,3,4	1	1	1	1	0	1	3	5	1	1	1	2	1	1	5	5	3	3	15
1	4	32	1	1	1	1	1	3	1	4	1	1	13.3333	0	0	0	1773.08	65.4	22.1065	0	8	24	1,3,4	1	0	1	1	0	1	1	5	2	1	5	5	5	5	3	4	2	5	22
1	4	63	3	4	2	1	2	5	1	1	0	0	64.9528	1	0	0	1701.06	53.8	22.1072	0	10	53	1,3,4	1	0	1	1	0	1	3	5	1	5	5	3	5	5	4	5	5	5	28
1	4	52	2	3	2	1	3	1	2	1	0	0	0	0	0	0	1304.82	52.8	22.1196	0	5	47	1,4	1	0	0	1	0	0	3	5	2	4	4	4	1	1	4	5	2	2	17
1	4	72	3	5	1	1	2	1	2	1	0	1	14.2857	1	0	0	1242.65	59.5	22.1222	0	9	63	1,3	1	0	1	0	0	1	3	5	3	5	5	5	5	5	4	3	1	1	26
1	4	52	2	3	2	1	2	5	1	2	0	0	0	0	0	0	1934.33	61	22.1367	0	6	46	1,3,4	1	0	1	1	0	1	3	4	3	5	5	1	1	1	3	1	5	3	19
1	4	56	2	3	1	1	3	1	2	2	1	1	5.97386	0	0	0	2470.65	61	22.1367	0	5	51	1,4	1	0	0	1	0	1	3	5	5	1	5	5	1	1	4	2	5	2	17
1	4	37	1	1	1	1	1	4	1	4	1	1	6.76286	0	0	0	2786.43	67.8	22.1388	0	9	28	1,2,3,4	1	1	1	1	0	1	3	4	2	5	5	5	3	5	3	1	1	1	22
1	4	48	2	2	2	1	2	4	1	2	0	0	0	0	0	0	1207.74	57.4	22.1442	0	8	40	1,2,4,5	1	1	0	1	1	1	1	4	1	5	4	5	1	1	5	4	5	4	18
1	4	79	3	5	1	1	2	5	1	3	0	1	41.817	1	1	0	1915.31	54.6	22.151	0	18	61	1,4	1	0	0	1	0	0	1	5	3	5	5	5	1	5	4	4	5	2	21
1	4	36	1	1	1	1	1	3	1	2	0	1	0.714286	1	0	0	3706.5	56	22.151	0	10	26	1,2,3,4	1	1	1	1	0	1	3	5	4	5	5	5	5	5	1	1	1	2	25
1	4	37	1	1	2	1	3	4	1	4	0	1	42.8571	0	0	0	1442.03	51.9	22.171	0	5	32	1,3,4	1	0	1	1	0	1	3	5	1	2	5	5	5	5	4	2	5	3	23
1	4	64	3	4	1	1	2	1	2	1	1	1	5.97386	0	0	0	2005.94	52.6	22.1791	0	5	59	4,5	0	0	0	1	1	1	3	4	5	5	5	5	5	5	4	4	2	5	32
1	4	43	1	2	2	1	3	5	1	1	0	0	0	1	0	0	1094.74	54	22.1893	0	10	33	1,4	1	0	0	1	0	1	5	4	5	5	5	5	1	1	5	4	4	#NULL!	#NULL!
1	4	37	1	1	1	1	1	4	1	4	1	1	0.714286	0	0	0	1969.16	64.9	22.1949	0	6	31	1,2,3,4,5	1	1	1	1	1	1	3	5	2	5	5	5	1	5	3	3	1	5	24
1	4	44	1	2	2	1	2	5	1	3	0	1	0.714286	0	0	0	2177.78	57	22.2656	0	10	34	1,4	1	0	0	1	0	1	3	5	5	5	5	5	1	1	5	1	5	2	22
1	4	55	2	3	2	1	3	5	1	3	0	1	0.714286	1	0	0	2525.45	61.4	22.2819	0	9	46	1,4	1	0	0	1	0	0	3	5	5	5	5	5	3	5	3	4	1	3	27
1	4	31	1	1	2	1	3	2	1	4	0	1	0.714286	0	0	0	4142.98	57.8	22.2985	0	5	26	1,4	1	0	0	1	0	1	3	5	1	5	5	5	4	5	1	1	3	4	23
1	4	77	3	5	1	1	2	5	1	4	0	1	10	0	0	0	2657.93	57.8	22.2985	0	9	68	1,3,4	1	0	1	1	0	1	3	5	3	5	5	5	1	5	3	1	3	2	22
1	4	59	2	3	1	1	3	5	1	4	0	1	0.714286	0	0	0	2371.34	60	22.3081	0	5	54	1,2,3,4,5	1	1	1	1	1	1	3	5	3	5	5	5	1	1	3	2	2	3	19
1	4	47	2	2	2	1	3	1	2	2	0	1	71.4286	1	0	0	1884.47	56.4	22.3092	0	7	40	1,2,3,4	1	1	1	1	0	1	1	5	1	5	5	5	1	1	4	1	1	1	14
1	4	31	1	1	1	2	3	3	1	1	0	0	0	0	0	0	2187.92	66	22.3094	0	6	25	1,2,3,4	1	1	1	1	0	1	3	1	5	5	1	5	5	1	3	1	5	#NULL!	#NULL!
1	4	64	3	4	1	1	2	1	2	2	1	1	5.97386	0	0	0	2909.4	54.3	22.3126	0	8	56	1,2,4	1	1	0	1	0	1	5	4	5	5	5	5	2	4	3	2	2	2	26
1	4	70	3	5	1	1	1	5	1	2	0	1	0.714286	0	0	1	1885.07	55	22.3133	0	6	64	1,4	1	0	0	1	0	1	4	5	3	5	5	5	1	4	4	3	1	2	23
1	4	38	1	1	2	1	3	1	2	2	0	0	0	0	1	0	1380.1	55	22.3133	0	7	31	1,4	1	0	0	1	0	0	5	1	5	5	5	5	1	1	3	5	5	5	25
1	4	46	2	2	2	2	2	4	1	2	0	1	0.714286	0	0	0	2423.62	55	22.3133	0	5	41	1,2,4	1	1	0	1	0	1	1	5	2	5	5	5	5	4	3	3	1	3	23
1	4	72	3	5	2	1	1	1	2	2	0	0	0	1	1	1	2084.64	45	22.317	0	5	67	1,2,3,4	1	1	1	1	0	0	3	5	2	5	1	5	1	3	1	5	2	4	19
1	4	73	3	5	2	1	3	5	1	4	0	0	6.9	1	1	0	1577.15	49	22.3703	0	5	68	1,2,3,4	1	1	1	1	0	0	3	5	5	5	5	5	1	5	3	5	3	4	26
1	4	48	2	2	2	1	2	1	2	1	0	1	0.714286	0	0	0	1959.6	50	22.3711	0	13	35	1,3,4	1	0	1	1	0	1	3	5	3	5	1	5	1	5	5	1	2	3	25
1	4	78	3	5	1	1	2	5	1	4	1	1	41.817	1	0	0	2404.7	58	22.3757	0	16	62	1,2,4	1	1	0	1	0	1	5	1	5	5	1	1	1	1	1	3	1	2	20
1	4	55	2	3	1	1	3	1	2	1	1	1	0.714286	1	0	0	1675.47	58	22.3757	0	18	37	1,4	1	0	0	1	0	1	3	5	5	5	5	5	5	5	5	3	1	2	30
1	4	71	3	5	1	1	2	1	2	4	1	0	0.82133	0	0	0	1483.79	57.3	22.3828	0	7	64	1,2,3,4	1	1	1	1	0	1	3	2	3	5	1	5	1	1	3	4	2	2	18
1	4	45	2	2	2	1	3	5	1	2	0	0	37.7168	0	0	0	1872.52	52.4	22.3846	0	7	38	1,2,4	1	1	0	1	0	1	3	4	2	5	5	5	5	1	1	4	5	2	19
1	4	55	2	3	1	1	3	1	2	1	0	1	2.0263	0	0	0	1872.17	55.9	22.3922	0	10	45	1,3	1	0	1	0	0	1	1	5	1	1	1	1	1	1	4	5	5	2	11
1	4	51	2	3	1	1	2	5	1	2	1	1	0.714286	1	0	0	1740.58	65.5	22.4001	0	9	42	1,2,4	1	1	0	1	0	1	3	5	4	5	5	4	1	1	3	2	2	2	19
1	4	66	3	4	1	1	2	1	2	3	0	0	0	1	1	0	1894.65	61	22.4059	0	7	59	1,2,3,4	1	1	1	1	0	0	3	5	5	3	5	5	4	1	4	1	5	4	24
1	4	54	2	3	2	1	1	5	1	3	0	1	0.714286	0	0	0	1365.8	49.8	22.4314	0	7	47	1,4	1	0	0	1	0	1	3	5	1	4	5	5	1	1	5	5	3	3	18
1	4	30	1	1	2	1	3	5	1	1	0	0	0.01265	0	0	0	1797.98	49.8	22.4314	0	6	24	1,2,4	1	1	0	1	0	1	3	3	3	5	5	5	5	5	1	3	5	5	27
1	4	57	2	3	1	1	2	1	2	2	1	0	100.575	0	0	0	2294.27	60.4	22.4569	0	9	48	1,2,3,4,5	1	1	1	1	1	1	1	5	3	5	5	5	1	1	3	2	1	2	16
1	4	51	2	3	2	1	2	1	2	2	0	0	0	0	0	0	1263.3	52.6	22.47	0	6	45	1,4	1	0	0	1	0	0	1	1	1	5	1	1	1	1	3	3	5	1	13
1	4	64	3	4	1	1	2	1	2	2	0	0	12.5752	1	0	1	2340.02	62	22.4996	0	9	55	1,5	1	0	0	0	1	1	3	5	2	5	1	4	1	5	4	4	5	1	21
1	4	53	2	3	2	1	1	5	1	2	0	1	16.6667	0	0	1	1728.69	52	22.5069	0	8	45	1,2,3,4	1	1	1	1	0	1	3	1	2	5	5	5	1	5	3	2	4	3	22
1	4	49	2	2	2	1	2	5	1	1	0	0	0	1	0	0	1459.41	56.2	22.5124	0	7	42	1,2,4	1	1	0	1	0	1	3	5	2	5	5	5	1	5	3	4	3	2	21
1	4	51	2	3	1	1	2	3	1	2	1	1	41.817	1	0	1	1832.69	62.8	22.5178	0	9	42	1,2,3,4	1	1	1	1	0	0	5	5	3	1	5	5	4	5	1	5	5	2	21
1	4	44	1	2	2	2	3	3	1	1	0	1	8.96079	0	0	0	2007.68	50	22.5215	0	5	39	1,4	1	0	0	1	0	1	3	5	3	5	5	5	5	1	4	1	2	2	23
1	4	64	3	4	1	1	2	1	2	2	1	1	8.56629	1	0	0	1463.08	65.1	22.526	0	19	45	1,4	1	0	0	1	0	1	4	5	2	1	1	4	1	1	5	2	2	2	16
1	4	71	3	5	2	2	1	1	2	1	0	0	0	1	0	0	2190.66	48.1	22.5652	0	9	62	1,2,3,4	1	1	1	1	0	1	1	5	1	3	1	5	1	1	5	1	2	#NULL!	#NULL!
1	4	54	2	3	2	1	1	5	1	2	0	1	5	1	0	0	1918.8	60.7	22.5684	0	30	24	1,4	1	0	0	1	0	1	5	5	5	5	5	5	1	5	5	5	5	5	31
1	4	61	3	4	2	2	2	5	1	1	0	1	0.714286	0	1	1	1472.15	60	22.5827	0	11	50	1,3,4	1	0	1	1	0	0	3	5	4	5	5	5	5	1	5	3	3	3	26
1	4	30	1	1	2	1	1	2	1	2	0	1	0.714286	0	0	0	3778.87	57.1	22.5861	0	7	23	1,2,3,4	1	1	1	1	0	1	5	5	5	5	5	5	5	5	1	1	1	2	28
1	4	46	2	2	1	1	3	5	1	3	0	1	5.97386	1	0	1	2497.47	63	22.5896	0	8	38	1,2,4,5	1	1	0	1	1	1	3	4	2	5	5	5	1	5	4	1	3	1	21
1	4	55	2	3	2	1	1	5	1	3	0	1	6.66667	0	0	0	1560.51	57.4	22.591	0	5	50	1,2,4	1	1	0	1	0	1	4	5	1	5	5	5	5	5	3	5	3	4	27
1	4	58	2	3	1	1	3	5	1	3	1	1	28.5714	1	0	0	874.905	56.4	22.5925	0	6	52	1,4	1	0	0	1	0	1	3	5	1	5	5	4	1	1	5	4	3	5	21
1	4	65	3	4	1	1	2	5	1	1	1	1	14.2857	0	0	0	2477.33	55	22.6003	0	9	56	1,3,4	1	0	1	1	0	1	1	4	5	1	1	5	1	1	1	5	5	2	12
1	4	49	2	2	2	1	2	5	1	2	0	0	44	0	0	0	1138.39	55.8	22.6378	0	5	44	1,4	1	0	0	1	0	1	3	5	2	5	5	5	1	3	5	3	3	2	21
1	4	63	3	4	1	2	1	5	1	2	0	1	41.6667	0	0	0	1527.84	55.8	22.6378	0	19	44	1,4	1	0	0	1	0	0	3	5	5	5	5	5	5	5	4	4	5	1	28
1	4	53	2	3	1	1	2	3	1	4	1	1	29.8693	1	0	0	3009.9	58	22.6562	0	6	47	1,3,4	1	0	1	1	0	1	3	4	5	5	5	1	5	5	5	1	5	4	32
1	4	63	3	4	1	1	3	1	2	3	0	0	0	0	1	0	1140.17	58	22.6562	0	9	54	1,3,4	1	0	1	1	0	0	3	4	5	2	5	4	5	3	5	4	3	4	27
1	4	47	2	2	2	1	3	2	1	3	0	1	29.8693	1	0	0	1138.31	51	22.6667	0	6	41	1,4	1	0	0	1	0	1	3	3	1	1	3	2	3	5	5	3	4	#NULL!	#NULL!
1	4	54	2	3	2	1	3	4	1	3	0	0	0.98578	1	0	1	2420.68	51	22.6667	0	5	49	1,4	1	0	0	1	0	1	4	5	2	3	5	1	1	5	3	1	1	2	20
1	4	60	3	4	1	1	3	5	1	3	1	1	83.634	0	0	0	3910.95	64	22.6757	0	6	54	1,2,3,4	1	1	1	1	0	1	3	1	4	5	5	5	5	5	3	1	1	1	26
1	4	74	3	5	2	2	1	5	1	2	0	0	2.3	0	0	0	1757.77	52.4	22.6801	0	6	68	1,2,3,4	1	1	1	1	0	1	3	5	5	5	5	5	5	5	1	2	3	4	28
1	4	58	2	3	2	1	3	1	2	1	0	1	0.714286	0	0	0	1668.19	54.5	22.6847	0	23	35	4,5	0	0	0	1	1	1	1	5	5	4	5	4	1	5	3	3	2	5	24
1	4	61	3	4	1	1	2	1	2	2	1	1	0.714286	0	0	0	2427.25	53.8	22.6851	0	9	52	1,4	1	0	0	1	0	1	3	4	3	5	5	5	1	4	1	4	2	2	19
1	4	42	1	2	1	1	3	2	1	2	0	1	14.2857	0	0	0	1257.05	66.4	22.7078	0	7	35	1,3,4	1	0	1	1	0	0	3	3	5	4	5	4	4	5	4	4	3	3	28
1	4	56	2	3	2	1	3	5	1	3	0	0	0	1	1	1	865.657	56.7	22.7127	0	6	50	1,3,4	1	0	1	1	0	0	4	1	2	5	5	1	5	1	5	4	2	3	25
1	4	57	2	3	2	1	3	5	1	1	0	0	37.7168	0	0	0	3344.35	45.8	22.7137	0	9	48	1,2,3,4	1	1	1	1	0	1	3	5	2	5	1	5	1	1	1	1	5	3	16
1	4	44	1	2	2	1	3	2	1	4	0	0	0	0	0	0	1218.37	51.8	22.7183	0	5	39	1,4	1	0	0	1	0	1	3	3	5	5	3	5	5	4	5	5	4	4	31
1	4	35	1	1	2	1	2	5	1	3	0	1	57.1429	0	0	0	1929.18	56	22.719	0	31	4	1,2,3,4	1	1	1	1	0	1	3	5	2	5	4	2	5	2	1	2	4	2	20
1	4	44	1	2	1	1	3	3	1	2	0	1	21.4286	0	0	0	1726.33	56	22.719	0	6	38	1,2,3,4	1	1	1	1	0	1	4	4	1	5	5	5	5	1	4	1	3	1	21
1	4	35	1	1	2	1	3	5	1	2	0	0	0	0	0	0	692.973	55.3	22.7235	0	8	27	1,4	1	0	0	1	0	1	3	5	1	2	3	4	3	1	4	5	3	5	19
1	4	44	1	2	2	1	1	4	1	2	0	0	8.8	0	0	0	1396.06	56.8	22.7528	0	9	35	1,4	1	0	0	1	0	1	1	5	2	5	5	5	5	4	4	2	5	3	24
1	4	48	2	2	1	1	2	1	2	4	1	0	62.8584	1	0	0	2491.09	65	22.7583	0	5	43	1,2,4,5	1	1	0	1	1	1	4	5	5	5	5	1	5	1	3	3	2	4	27
1	4	31	1	1	1	1	3	5	1	1	1	1	67.6286	0	0	1	2008.1	65	22.7583	0	5	26	1,2,3,4	1	1	1	1	0	1	3	4	2	2	5	4	1	2	1	2	2	3	14
1	4	45	2	2	2	1	3	4	1	2	0	1	0.714286	1	1	1	1856.4	59	22.7615	0	9	36	1,3,4	1	0	1	1	0	0	3	5	3	5	5	5	5	5	3	4	1	3	27
1	4	35	1	1	2	1	3	2	1	2	0	0	2.62867	0	0	0	1401.92	57.6	22.7839	0	6	29	1,3,4	1	0	1	1	0	1	3	4	1	5	5	5	5	5	3	3	3	#NULL!	#NULL!
1	4	34	1	1	2	1	2	5	1	1	0	0	0	0	0	0	1432.31	59.8	22.7862	0	6	28	1,2,3,4	1	1	1	1	0	1	3	4	5	5	5	4	5	4	3	4	2	5	30
1	4	46	2	2	1	1	3	3	1	3	0	0	125.717	0	0	0	1974.31	69	22.7903	0	7	39	1,4	1	0	0	1	0	1	3	5	2	5	5	5	4	4	3	5	5	3	24
1	4	64	3	4	1	1	2	5	1	2	0	0	37.7168	0	0	0	1363.17	51.3	22.8	0	9	55	1,3,4	1	0	1	1	0	1	3	5	2	5	4	5	5	5	4	4	3	5	29
1	4	56	2	3	2	1	1	5	1	1	0	0	0	0	0	0	1864.92	50	22.8269	0	5	51	1,2,3,4	1	1	1	1	0	1	3	5	3	5	5	5	1	5	3	4	2	2	22
1	4	38	1	1	2	1	3	4	1	4	0	0	12.5752	0	0	0	1530.16	57	22.8329	0	5	33	1,4	1	0	0	1	0	1	4	5	5	5	3	5	5	5	4	4	5	5	33
1	4	46	2	2	2	1	3	5	1	1	0	1	16.6667	0	0	0	1007.82	52.08	22.8411	0	7	39	1,3	1	0	1	0	0	1	5	5	1	4	5	5	1	1	5	1	5	5	22
1	4	46	2	2	1	1	3	4	1	2	0	1	14.9346	1	0	1	2125.79	58.5	22.8516	0	9	37	1,2,3,4	1	1	1	1	0	1	3	5	3	5	4	3	1	5	5	2	1	3	25
1	4	37	1	1	1	1	3	1	2	2	1	1	25	0	0	0	1694.41	64.5	22.8529	0	6	31	1,2,4	1	1	0	1	0	1	1	5	1	5	5	5	5	1	3	5	5	5	21
1	4	46	2	2	2	1	3	2	1	2	0	0	4.92867	0	0	0	1864.1	53.5	22.8545	0	6	40	1,2,3,4	1	1	1	1	0	1	4	5	3	5	1	1	5	5	4	5	5	4	30
1	4	44	1	2	2	1	2	1	2	1	0	1	0.714286	0	0	0	1604.15	49.4	22.8608	0	7	37	1,2,4	1	1	0	1	0	0	3	5	5	5	1	5	1	1	3	5	3	2	20
1	4	71	3	5	1	1	3	5	1	2	0	1	83.634	1	0	0	2383.03	55	22.8928	0	5	66	1,2,4,5	1	1	0	1	1	0	3	5	3	5	5	5	5	4	5	3	3	2	27
1	4	53	2	3	2	1	1	5	1	3	0	1	71.4286	0	0	0	328.294	55	22.8928	0	10	43	1,2,3,4	1	1	1	1	0	0	3	4	2	2	5	5	1	4	5	5	3	5	22
1	4	37	1	1	1	2	3	1	2	1	0	1	0.714286	1	0	1	2541.71	60.9	22.9214	0	5	32	1,4	1	0	0	1	0	1	4	5	1	5	5	5	1	5	4	1	2	1	21
1	4	49	2	2	2	1	1	3	1	2	0	0	176	1	0	0	1791.62	58.7	22.9297	0	6	43	1,3,4	1	0	1	1	0	1	3	5	2	5	5	5	1	5	3	5	5	2	21
1	4	68	3	4	2	1	1	5	1	4	0	0	0	1	0	0	1831.05	51.6	22.9333	0	5	63	1,4	1	0	0	1	0	0	3	5	3	5	4	5	1	1	5	2	5	1	19
1	4	43	1	2	1	1	3	3	1	2	0	0	0	0	0	0	2935.46	60.2	22.9386	0	6	37	1,2,4	1	1	0	1	0	1	3	5	2	5	5	5	5	5	1	2	1	2	23
1	4	61	3	4	1	1	2	5	1	3	1	1	2.54	1	0	0	2337.03	58	22.9421	0	5	56	1,5	1	0	0	0	1	1	3	1	3	1	5	5	1	5	1	2	5	1	15
1	4	57	2	3	2	1	3	5	1	2	0	0	1.15	0	0	0	2358.22	58	22.9421	0	7	50	1,2,3,4	1	1	1	1	0	1	4	5	3	5	5	5	4	5	4	2	2	1	26
1	4	31	1	1	2	1	3	1	2	2	0	1	14.2857	0	0	0	1711.57	57.3	22.9531	0	5	26	1,2,4	1	1	0	1	0	1	3	5	1	5	5	5	5	5	4	2	2	5	28
1	4	49	2	2	2	1	2	3	1	1	0	1	15	1	0	0	1204.84	45	22.9592	0	8	41	1,2,4	1	1	0	1	0	1	4	4	1	5	5	5	1	1	4	2	3	1	17
1	4	42	1	2	2	1	3	4	1	2	0	0	0	0	0	0	2396.62	56.6	22.9624	0	5	37	1,2,4	1	1	0	1	0	1	3	5	5	5	5	5	4	4	1	3	5	2	24
1	4	71	3	5	1	1	1	5	1	2	0	0	12.5752	1	0	0	2626.54	56.6	22.9624	0	20	51	1,3,4	1	0	1	1	0	1	3	4	5	5	5	5	4	5	3	1	2	1	26
1	4	36	1	1	1	2	1	2	1	4	0	0	2.4112	0	0	0	1721.93	66.4	22.9758	0	10	26	1,4	1	0	0	1	0	1	4	1	2	1	1	1	1	1	3	2	5	3	15
1	4	43	1	2	2	2	3	4	1	2	0	1	3.33333	0	0	0	1921.01	55.2	22.9761	0	9	34	1,4	1	0	0	1	0	1	3	5	5	5	5	5	5	5	3	3	1	4	30
1	4	64	3	4	1	1	2	5	1	2	0	0	8.8	0	0	0	2163.52	67.2	22.9814	0	16	48	1,3	1	0	1	0	0	1	3	1	5	5	5	5	5	5	5	1	3	3	31
1	4	57	2	3	2	1	1	5	1	3	0	0	0	0	0	1	1898.91	60.4	23.0148	0	5	52	1,4	1	0	0	1	0	1	3	5	5	5	5	5	5	4	3	3	2	2	27
1	4	50	2	3	1	1	2	4	1	3	0	1	8.56629	0	0	0	1916.77	61.6	23.0152	0	9	41	1,2,4	1	1	0	1	0	1	1	2	2	4	5	5	1	5	5	1	2	5	23
1	4	36	1	1	1	1	3	3	1	1	0	1	12.8308	0	0	0	2955.83	68.1	23.0192	0	6	30	1,4	1	0	0	1	0	1	3	4	5	5	5	5	5	5	1	5	1	5	29
1	4	40	1	2	2	1	2	5	1	3	0	1	28.5714	0	0	0	1366.29	53.9	23.0253	0	5	35	1,4	1	0	0	1	0	1	4	5	5	4	5	5	5	1	3	2	5	5	27
1	4	60	3	4	2	1	3	1	2	1	0	0	0	1	0	0	1792.49	53.2	23.0263	0	6	54	1,4	1	0	0	1	0	1	3	5	3	5	4	4	4	5	3	5	4	1	24
1	4	45	2	2	2	1	2	1	2	1	0	0	0	1	0	0	1440.63	56.4	23.0277	0	7	38	1,5	1	0	0	0	1	1	3	5	3	5	5	5	1	4	5	4	3	3	24
1	4	63	3	4	1	1	1	1	2	2	1	1	3.33333	1	0	1	1511.67	65	23.03	0	6	57	1,2,4	1	1	0	1	0	0	1	1	5	1	1	4	1	1	5	5	1	4	18
1	4	63	3	4	1	1	3	5	1	2	0	1	0.714286	1	0	0	1849.11	56.8	23.0435	0	18	45	1,4	1	0	0	1	0	1	3	5	3	2	5	1	1	1	1	5	5	2	13
1	4	66	3	4	1	1	2	1	2	1	1	1	16.7268	1	0	0	1982.01	67.4	23.0498	0	9	57	4,5	0	0	0	1	1	1	4	5	5	1	5	5	1	1	4	5	2	5	21
1	4	34	1	1	1	1	2	4	1	4	1	1	4.46741	0	0	0	1337.68	66	23.1084	0	7	27	1,4	1	0	0	1	0	1	3	5	1	5	5	1	1	5	5	4	1	3	23
1	4	41	1	2	1	1	1	5	1	1	0	0	0	0	0	0	1458.47	66	23.1084	0	6	35	1,2,4	1	1	0	1	0	1	3	4	2	3	5	5	5	3	3	3	4	2	21
1	4	65	3	4	1	1	3	4	1	1	1	0	0	1	0	0	1678.94	59.9	23.1087	0	9	56	1,2,3,4	1	1	1	1	0	1	4	5	3	5	1	5	4	5	3	4	3	#NULL!	#NULL!
1	4	37	1	1	2	1	2	3	1	3	0	1	0.714286	1	0	0	1800	52	23.1111	0	18	19	1,4	1	0	0	1	0	1	3	3	1	4	5	5	5	5	5	3	2	2	25
1	4	60	3	4	2	1	1	5	1	1	0	1	2.05479	1	1	0	1421.86	52	23.1111	0	15	45	1,2,3,4	1	1	1	1	0	0	3	5	2	2	5	5	5	4	5	3	2	5	26
1	4	40	1	2	2	1	3	3	1	3	0	1	28.5714	0	0	0	1593.4	52	23.1111	0	6	34	1,3,4	1	0	1	1	0	1	3	5	2	5	5	5	4	2	3	3	2	5	24
1	4	77	3	5	2	1	1	5	1	3	0	0	0	1	1	0	1557.51	52	23.1111	0	30	47	1,2,4	1	1	0	1	0	0	3	5	4	1	4	1	1	3	1	5	1	3	16
1	4	33	1	1	2	1	3	5	1	2	0	1	0.714286	0	0	0	1537.73	48.3	23.1319	0	10	23	1,2,3,4	1	1	1	1	0	1	3	4	5	5	5	5	5	2	4	2	5	3	27
1	4	66	3	4	1	1	2	5	1	1	1	0	6.9	1	0	0	2320.38	60	23.1473	0	30	36	1,3,4	1	0	1	1	0	1	4	5	2	5	5	4	1	5	1	5	3	3	21
1	4	56	2	3	2	2	1	5	1	4	0	0	0.98578	1	0	0	1496.96	60	23.1473	0	5	51	1,4	1	0	0	1	0	1	3	5	5	5	5	5	1	1	5	3	5	5	25
1	4	52	2	3	2	1	3	4	1	3	0	1	0.714286	0	0	0	2596.73	60	23.1473	0	8	44	1,2,4	1	1	0	1	0	1	4	5	3	4	5	4	5	4	1	1	3	1	22
1	4	55	2	3	2	1	3	2	1	4	0	1	0.714286	0	0	0	1219.28	60	23.1473	0	10	45	1,2,4	1	1	0	1	0	1	3	5	3	5	3	5	3	4	5	3	2	1	24
1	4	48	2	2	2	1	3	5	1	1	0	0	0	0	0	0	1832.57	54.2	23.1535	0	5	43	1,3,4	1	0	1	1	0	1	4	5	5	5	5	5	4	5	4	2	5	3	30
1	4	45	2	2	2	1	1	1	2	2	0	1	56.6667	0	0	0	2191.46	55	23.1911	0	6	39	1,2,3,4	1	1	1	1	0	1	3	5	4	5	5	5	5	5	3	3	5	4	29
1	4	62	3	4	2	1	2	5	1	1	0	0	0	1	0	0	1393.32	52.9	23.2007	0	6	56	1,4	1	0	0	1	0	1	3	5	2	4	5	5	5	4	5	2	1	4	27
1	4	72	3	5	1	1	2	1	2	1	1	1	14.2857	1	0	0	1580.18	55.1	23.2031	0	7	65	1,2,3,4	1	1	1	1	0	1	4	5	5	1	5	5	5	1	4	5	5	2	22
1	4	35	1	1	2	1	3	4	1	4	0	1	0.714286	0	0	0	1666.36	59.4	23.2031	0	10	25	1,2,4	1	1	0	1	0	1	4	5	2	5	5	5	4	4	3	3	3	5	27
1	4	44	1	2	1	1	3	4	1	4	0	0	36.6696	0	0	1	1664.91	65.5	23.2072	0	5	39	1,4	1	0	0	1	0	1	3	4	5	5	4	5	5	5	5	5	4	#NULL!	#NULL!
1	4	49	2	2	2	1	1	1	2	3	0	0	2.4112	0	0	0	2352.15	56.5	23.2166	0	10	39	1,4	1	0	0	1	0	1	4	4	5	5	5	4	5	5	4	3	3	1	29
1	4	33	1	1	2	1	3	2	1	4	0	1	11.2714	0	0	0	1631.27	58	23.2335	0	6	27	1,4	1	0	0	1	0	1	3	5	1	5	5	5	5	5	3	5	3	5	27
1	4	36	1	1	2	1	3	2	1	4	0	0	0.32867	0	0	0	1948.97	58	23.2335	0	8	28	1,4	1	0	0	1	0	1	3	5	3	5	5	5	5	5	3	2	2	4	28
1	4	41	1	2	2	1	3	3	1	3	0	1	35.7143	0	0	0	1418.78	50.9	23.2378	0	9	32	1,2,3,4	1	1	1	1	0	1	3	4	4	5	5	4	5	5	3	4	4	5	30
1	4	48	2	2	2	1	1	5	1	1	0	0	23.2584	0	0	0	3103.66	61	23.2434	0	5	43	1,2,4	1	1	0	1	0	0	4	4	5	5	5	5	1	1	3	1	3	1	20
1	4	65	3	4	1	1	2	1	2	1	1	1	20.9085	0	0	0	2158.61	61	23.2434	0	6	59	1,2,3,4	1	1	1	1	0	1	3	3	5	5	5	4	4	1	5	3	3	5	28
1	4	50	2	3	1	1	3	1	2	2	1	1	0.23	1	0	0	1341.45	56.6	23.2577	0	18	32	1,4	1	0	0	1	0	1	3	4	2	1	5	5	1	5	4	3	2	1	17
1	4	65	3	4	2	1	2	5	1	3	0	1	0.714286	1	0	0	1506.07	55.2	23.2754	0	5	60	1,3,4	1	0	1	1	0	1	3	5	5	5	1	5	5	5	4	4	2	3	30
1	4	61	3	4	2	1	3	3	1	3	0	1	16.6667	1	0	1	2084.41	47.6	23.2774	0	18	43	1,2,3,4	1	1	1	1	0	1	3	5	5	5	5	5	1	1	1	3	1	1	17
1	4	31	1	1	2	1	3	4	1	2	0	0	0	0	0	0	880.638	63	23.2814	0	6	25	1,4	1	0	0	1	0	1	3	5	4	5	5	5	5	5	5	5	5	5	32
1	4	45	2	2	2	1	3	4	1	1	0	0	62.8584	0	0	1	2652.5	51	23.2834	0	10	35	1,2,3,4	1	1	1	1	0	1	3	5	5	5	5	5	5	5	3	1	1	1	27
1	4	52	2	3	1	1	3	4	1	2	0	1	0.714286	0	0	0	2154.1	65	23.3067	0	9	43	1,3,4	1	0	1	1	0	1	4	5	4	5	5	5	5	5	4	3	1	4	31
1	4	41	1	2	1	1	3	1	2	2	0	1	57.1429	0	0	0	1695.91	65	23.3067	0	7	34	1,4	1	0	0	1	0	0	3	5	2	5	5	5	5	4	3	4	2	3	25
1	4	71	3	5	2	1	2	1	2	1	0	0	0	1	1	0	1789.19	56	23.3091	0	9	62	1,3,4	1	0	1	1	0	0	3	1	4	5	5	4	1	5	1	4	1	2	21
1	4	53	2	3	1	1	3	1	2	3	0	1	23.8954	1	0	0	1880.24	58.2	23.3136	0	6	47	1,2,3,4	1	1	1	1	0	1	3	5	4	4	3	5	4	5	4	2	2	5	29
1	4	73	3	5	1	1	2	5	1	1	0	1	2.98693	1	0	0	1966.44	62	23.3355	0	23	50	1,4	1	0	0	1	0	1	3	5	5	5	5	5	3	5	5	3	5	1	27
1	4	65	3	4	1	1	1	1	2	2	0	0	0	1	0	0	1953.52	59	23.3377	0	5	60	1,4	1	0	0	1	0	1	3	5	5	4	5	5	1	4	4	4	1	2	23
1	4	51	2	3	2	1	2	4	1	1	0	1	28.5714	1	0	0	1911.85	55.4	23.3598	0	6	45	1,2,4	1	1	0	1	0	1	3	4	1	4	5	2	1	5	3	1	5	2	19
1	4	77	3	5	2	2	1	5	1	1	0	0	50	1	0	0	1618.69	44.5	23.3669	0	5	72	1,3,4	1	0	1	1	0	1	3	3	4	5	5	1	5	1	4	2	1	3	25
1	4	50	2	3	1	1	2	5	1	2	0	1	5.35393	0	0	1	1850.23	57.6	23.3681	0	9	41	1,3,4	1	0	1	1	0	1	3	4	1	4	5	5	1	4	4	1	3	2	19
1	4	54	2	3	2	1	2	5	1	2	0	1	41.6667	1	0	0	1030.86	54	23.3726	0	17	37	1,2,3,4	1	1	1	1	0	1	4	5	4	5	5	5	1	3	4	5	3	3	24
1	4	55	2	3	2	1	2	1	2	4	0	1	0	0	0	0	1922.47	59.1	23.3772	0	5	50	1,4	1	0	0	1	0	1	1	5	3	5	5	5	1	1	5	3	2	4	20
1	4	46	2	2	2	1	2	1	2	1	0	0	0	1	0	0	2012.97	66	23.3844	0	7	39	1,3	1	0	1	0	0	1	1	2	5	4	1	1	1	1	5	3	5	1	18
1	4	36	1	1	1	1	3	1	2	3	0	1	0.714286	0	0	1	3468.41	56.2	23.3923	0	9	27	1,2,3,4	1	1	1	1	0	1	3	5	1	5	5	5	5	5	1	1	2	1	21
1	4	56	2	3	2	1	3	5	1	4	0	1	14.2857	1	0	0	1718.42	55.5	23.4019	0	7	49	1,3,4	1	0	1	1	0	1	3	5	2	5	5	5	1	5	4	2	3	1	21
1	4	45	2	2	2	1	3	3	1	1	0	0	0	0	0	0	2277.19	57.7	23.4087	0	5	40	1,3,4	1	0	1	1	0	1	3	1	2	5	5	5	5	3	3	1	1	1	22
1	4	67	3	4	1	1	2	1	2	1	0	0	0	1	0	1	832.773	57	23.4221	0	7	60	1,2,3,4	1	1	1	1	0	1	4	5	3	3	4	4	5	1	5	4	5	4	25
1	4	75	3	5	2	1	2	1	2	2	0	1	14.991	1	0	0	1995.47	52	23.4224	0	16	59	1,4	1	0	0	1	0	1	1	1	2	5	5	5	5	1	1	3	1	1	16
1	4	35	1	1	2	1	1	4	1	2	0	1	0.714286	0	0	0	1733.78	52	23.4224	0	7	28	1,3,4	1	0	1	1	0	1	3	5	1	5	5	1	1	4	3	3	2	5	22
1	4	38	1	1	1	1	3	3	1	1	1	0	0	0	0	0	2511.55	63	23.4236	0	7	31	1,2,4	1	1	0	1	0	1	3	5	2	5	5	5	5	4	4	3	1	3	26
1	4	63	3	4	1	1	3	1	2	2	0	1	44.8039	0	0	0	2236.96	63	23.4236	0	7	56	1,2,4	1	1	0	1	0	1	4	4	1	3	5	5	1	1	1	2	2	2	13
1	4	44	1	2	1	1	3	4	1	3	0	1	35.7143	0	0	0	1656.24	60	23.4375	0	9	35	1,2,3,4	1	1	1	1	0	1	3	5	2	5	5	5	5	4	4	3	5	5	28
1	4	67	3	4	1	1	2	1	2	1	1	1	14.9346	0	0	0	2271.48	60	23.4375	0	6	61	1,4	1	0	0	1	0	1	4	2	4	5	5	4	5	3	5	3	1	1	27
1	4	73	3	5	1	1	2	1	2	1	1	1	41.817	0	0	0	2142.51	60	23.4375	0	9	64	1,4	1	0	0	1	0	1	3	5	5	4	5	5	5	1	5	5	2	2	25
1	4	50	2	3	1	1	3	5	1	2	0	1	10.7079	1	0	1	1636.86	60	23.4375	0	10	40	1,3	1	0	1	0	0	0	3	1	4	5	1	1	1	1	3	4	5	4	21
1	4	46	2	2	2	1	2	5	1	2	0	1	3.74429	1	0	0	952.327	52.1	23.4674	0	16	30	1,4	1	0	0	1	0	1	5	4	1	5	1	5	1	1	5	3	5	3	21
1	4	60	3	4	1	1	3	1	2	3	0	1	15	0	0	1	3286.46	61.6	23.472	0	5	55	1,5	1	0	0	0	1	1	3	5	5	5	4	5	4	5	1	1	3	1	24
1	4	65	3	4	1	1	2	5	1	1	0	1	20.454	1	0	1	2033.42	58.6	23.4738	0	9	56	1,3,4	1	0	1	1	0	1	3	5	5	5	1	5	5	1	3	3	1	4	26
1	4	37	1	1	1	1	3	4	1	3	0	1	0.714286	0	0	0	2371.15	65.5	23.486	0	5	32	1,4	1	0	0	1	0	1	1	5	2	5	5	5	5	4	4	4	3	5	26
1	4	44	1	2	2	1	2	4	1	1	0	1	71.4286	0	0	0	1664.88	57.9	23.4898	0	9	35	1,3,4	1	0	1	1	0	1	3	2	5	5	5	5	5	5	4	3	3	2	29
1	4	56	2	3	2	1	2	5	1	4	0	0	0	0	0	0	1702.09	55	23.4952	0	5	51	1,2,4	1	1	0	1	0	1	3	5	3	5	5	5	1	5	1	4	5	4	22
1	4	41	1	2	2	1	3	1	2	3	0	0	0	0	0	0	1599.09	55	23.4952	0	7	34	1,3,4	1	0	1	1	0	1	3	5	2	5	5	2	5	4	5	1	3	4	28
1	4	33	1	1	2	1	3	2	1	4	0	0	1.47867	0	0	0	1535.65	45.4	23.4977	0	8	25	1,2,3,4	1	1	1	1	0	1	3	4	2	5	5	3	5	5	3	4	2	5	28
1	4	68	3	4	1	1	3	5	1	1	0	1	10	0	0	0	1163.24	53.6	23.5077	0	5	63	1,3,4	1	0	1	1	0	1	3	5	3	1	1	5	1	5	5	4	5	1	19
1	4	77	3	5	2	2	1	1	2	1	0	0	44	1	0	1	2237.24	46.1	23.5204	0	6	71	1,3,4	1	0	1	1	0	1	4	5	5	5	1	3	1	1	5	3	1	3	24
1	4	31	1	1	1	1	3	3	1	3	0	0	44.6248	0	0	0	2379.64	68.8	23.5286	0	5	26	1,3,4	1	0	1	1	0	1	3	4	2	5	5	1	5	5	1	3	2	5	26
1	4	45	2	2	1	1	3	2	1	4	0	1	0.714286	1	0	0	2431.68	68	23.5294	0	7	38	1,2,4	1	1	0	1	0	1	4	5	5	5	5	5	5	2	3	1	2	5	29
1	4	50	2	3	1	1	2	4	1	3	0	1	0.714286	1	1	1	2962.45	58	23.5304	0	9	41	1,2,3,4	1	1	1	1	0	0	4	5	3	5	5	5	1	3	1	1	5	1	18
1	4	51	2	3	2	1	3	4	1	2	0	1	0.714286	0	0	0	1961.14	58.2	23.5515	0	18	33	1,2,3,4	1	1	1	1	0	1	3	5	5	2	5	1	1	5	3	3	2	3	22
1	4	69	3	4	1	1	2	1	2	2	1	1	41.817	1	0	0	2561.22	51.6	23.5573	0	5	64	1,4	1	0	0	1	0	1	3	5	4	1	5	5	4	1	4	4	3	2	19
1	4	52	2	3	1	1	2	1	2	1	0	0	0.03841	1	0	0	1115.04	58.1	23.5709	0	18	34	1,4	1	0	0	1	0	1	5	1	5	1	1	1	1	1	4	5	3	3	20
1	4	56	2	3	2	1	3	5	1	1	0	0	31.4248	1	0	1	2675.7	58.1	23.5709	0	5	51	1,2,3,4	1	1	1	1	0	1	4	5	3	5	5	5	5	1	3	1	1	3	24
1	4	66	3	4	1	1	2	5	1	3	1	1	29.8693	0	0	0	2056.53	55.2	23.5807	0	5	61	1,2,3,4,5	1	1	1	1	1	1	3	5	5	5	5	5	1	5	1	4	5	1	21
1	4	50	2	3	2	1	1	4	1	1	0	1	78.0952	1	0	0	1569.45	58.5	23.5828	0	17	33	1,3,4	1	0	1	1	0	1	3	5	2	4	4	5	1	5	3	4	3	5	23
1	4	49	2	2	2	1	3	1	2	1	0	0	125.717	0	0	0	1985.64	57.4	23.5865	0	6	43	1,2,3,4	1	1	1	1	0	1	3	5	5	5	5	5	5	5	3	5	5	5	31
1	4	48	2	2	2	1	1	3	1	2	0	0	0.575	0	0	1	837.019	51	23.6013	0	5	43	1,2,4	1	1	0	1	0	1	3	5	1	4	5	5	1	1	5	5	5	3	18
1	4	44	1	2	2	1	3	5	1	1	0	1	0.714286	0	0	0	1941.83	61.2	23.6102	0	18	26	1,4	1	0	0	1	0	1	3	5	4	5	5	5	5	4	3	3	3	2	26
1	4	55	2	3	2	1	1	5	1	3	0	0	0	0	0	0	1188.1	56	23.6128	0	5	50	1,2,4	1	1	0	1	0	1	3	5	5	5	5	5	4	5	5	5	3	3	30
1	4	64	3	4	1	1	3	2	1	4	0	1	0.714286	1	0	1	1111.29	64.3	23.618	0	9	55	1,2,3,4	1	1	1	1	0	1	3	4	2	5	4	5	5	4	3	5	2	5	27
1	4	56	2	3	2	1	1	5	1	4	0	0	0	1	0	0	2179.04	62	23.6244	0	5	51	1,4	1	0	0	1	0	1	3	5	5	5	5	5	1	4	3	3	1	3	24
1	4	38	1	1	1	1	3	2	1	3	0	0	37.7168	0	0	0	2959.66	65.9	23.6294	0	18	20	1,3,4	1	0	1	1	0	1	3	4	1	4	5	4	1	5	3	1	2	5	22
1	4	56	2	3	1	1	1	5	1	1	0	1	0.714286	1	0	0	1249.96	69.1	23.6312	0	16	40	1,2,4	1	1	0	1	0	0	3	5	2	5	5	5	5	5	3	4	5	2	25
1	4	31	1	1	2	1	3	4	1	4	0	1	0.714286	0	0	0	2189.2	54.6	23.6323	0	6	25	1,2,4	1	1	0	1	0	1	3	5	2	5	4	5	2	4	4	1	3	3	23
1	4	71	3	5	1	1	2	1	2	1	0	0	0	1	1	1	1094.58	70	23.6614	0	5	66	1,2,3,4	1	1	1	1	0	0	3	5	3	5	4	4	1	1	4	5	2	2	19
1	4	50	2	3	1	1	2	5	1	2	1	1	8.96079	1	0	0	1518.99	70	23.6614	0	5	45	1,2,3,4	1	1	1	1	0	1	3	4	5	5	4	1	1	1	5	4	1	1	21
1	4	41	1	2	1	1	1	5	1	3	0	0	5.75	0	0	0	2139.62	70	23.6614	0	10	31	1,2,4	1	1	0	1	0	1	3	1	2	5	1	5	3	5	3	2	5	3	24
1	4	64	3	4	1	1	2	1	2	1	0	1	44.8039	0	0	0	1909.2	66	23.6652	0	8	56	1,2,3,4,5	1	1	1	1	1	1	4	5	5	5	5	1	4	1	4	5	5	4	27
1	4	52	2	3	1	1	3	4	1	2	1	1	17.619	0	0	0	2682.95	62.9	23.6742	0	9	43	1,2,3,4	1	1	1	1	0	1	3	5	3	5	5	5	4	4	3	5	1	5	27
1	4	39	1	1	2	1	2	3	1	2	0	0	1.69763	0	0	0	1058.46	54	23.6832	0	8	31	1,2,4	1	1	0	1	0	1	5	5	2	5	5	1	1	1	4	5	5	2	20
1	4	43	1	2	2	1	3	5	1	2	0	1	4.50857	0	0	0	1968.07	54	23.6832	0	5	38	1,2,3,4,5	1	1	1	1	1	1	3	5	5	5	5	5	4	5	3	5	2	3	28
1	4	37	1	1	1	1	3	3	1	3	0	1	14.9346	0	0	0	2072.43	63.7	23.6838	0	8	29	1,2,3,4	1	1	1	1	0	1	4	5	2	4	5	5	4	4	3	1	5	5	26
1	4	61	3	4	1	1	3	5	1	2	0	1	19.0476	1	1	1	1365.04	64.5	23.6915	0	7	54	4,5	0	0	0	1	1	0	3	4	3	5	3	5	5	5	4	5	2	2	27
1	4	48	2	2	2	1	3	1	2	2	0	1	0.714286	0	0	0	1028.15	52.6	23.6926	0	10	38	1,3	1	0	1	0	0	1	3	5	1	5	5	5	1	5	5	4	1	4	24
1	4	49	2	2	1	1	2	3	1	2	0	1	29.8693	1	0	0	1985.95	58.4	23.6926	0	10	39	1,3	1	0	1	0	0	1	3	5	5	5	5	1	5	5	5	2	2	1	29
1	4	31	1	1	1	1	1	4	1	3	1	1	0.714286	1	0	0	3050.98	66.1	23.7011	0	6	25	1,3,4	1	0	1	1	0	1	3	5	2	5	5	5	5	5	1	1	3	1	22
1	4	65	3	4	1	1	2	5	1	2	0	0	44	1	0	1	1400.84	55.5	23.7088	0	15	50	1,2,3,4	1	1	1	1	0	1	5	1	1	1	1	3	1	1	4	2	2	3	16
1	4	47	2	2	2	1	2	5	1	1	0	0	0	0	0	0	1634.63	54.8	23.7188	0	9	38	1,3	1	0	1	0	0	1	3	4	4	3	4	3	1	3	3	3	3	2	19
1	4	36	1	1	1	1	1	4	1	4	0	1	6.76286	0	0	0	2246.61	71	23.7228	0	5	31	1,2,3,4	1	1	1	1	0	1	3	4	2	5	5	5	5	4	3	4	3	3	25
1	4	75	3	5	1	1	3	5	1	1	0	0	0	1	0	0	2190.69	60	23.7332	0	5	70	1,2,3,4	1	1	1	1	0	1	3	5	2	5	5	5	1	5	4	2	5	1	21
1	4	55	2	3	1	1	1	2	1	1	1	1	62.8571	0	0	1	1989.34	60	23.7332	0	9	46	1,2,3,4	1	1	1	1	0	1	4	5	5	5	5	5	1	5	5	3	5	4	29
1	4	62	3	4	1	1	1	5	1	2	0	0	1.2584	0	0	1	1588.74	60	23.7332	0	9	53	1,2,3,4	1	1	1	1	0	1	4	5	4	5	1	5	1	1	4	5	5	2	21
1	4	61	3	4	1	1	3	5	1	4	1	0	0	0	0	1	1382.3	60	23.7332	0	5	56	1,2,3,4	1	1	1	1	0	1	1	4	2	5	5	4	5	3	3	4	1	3	22
1	4	47	2	2	1	1	2	3	1	2	1	1	44.8039	0	1	1	1310.55	67	23.7387	0	6	41	1,4	1	0	0	1	0	0	1	1	3	3	5	4	1	1	5	2	5	3	17
1	4	56	2	3	1	1	3	2	1	4	1	1	53.7647	0	0	0	2436.27	67	23.7387	0	6	50	1,3,4	1	0	1	1	0	1	3	5	1	2	5	5	1	5	1	4	1	2	15
1	4	43	1	2	1	1	3	3	1	4	0	1	15.78	0	0	0	2232.71	67	23.7387	0	18	25	1,3,4	1	0	1	1	0	1	3	5	1	5	5	5	5	5	5	2	3	3	27
1	4	40	1	2	1	1	3	5	1	2	1	1	0.714286	0	0	1	2997.11	67.8	23.7387	0	9	31	1,2,3,4	1	1	1	1	0	1	4	5	5	5	5	5	5	4	1	3	4	5	29
1	4	55	2	3	2	2	3	5	1	1	0	1	0.714286	0	0	0	2624.05	50	23.7812	0	5	50	4,5	0	0	0	1	1	1	4	5	5	5	5	1	1	5	3	1	3	1	24
1	4	49	2	2	1	1	1	1	2	1	0	1	14.2857	1	0	0	1179.1	64	23.7954	0	10	39	1,4	1	0	0	1	0	1	3	5	2	4	5	5	5	5	5	3	3	3	27
1	4	40	1	2	1	1	3	4	1	2	0	1	10.7079	0	0	1	1248.49	64	23.7954	0	18	22	1,2,3,4	1	1	1	1	0	1	3	5	2	4	3	5	2	5	4	5	5	3	23
1	4	47	2	2	1	2	2	1	2	2	1	1	83.634	0	0	0	2490.33	55	23.8054	0	7	40	1,2,4	1	1	0	1	0	1	3	4	1	1	5	3	2	4	3	5	3	1	15
1	4	35	1	1	2	1	3	4	1	1	0	1	6.76286	0	0	0	870.38	61	23.8281	0	5	30	1,3,4	1	0	1	1	0	1	1	1	1	5	5	4	1	1	5	3	5	4	18
1	4	49	2	2	1	1	3	4	1	3	1	1	29.8693	0	0	0	1831.99	58	23.833	0	5	44	1,2,4	1	1	0	1	0	1	3	4	2	5	5	5	5	5	4	2	2	3	27
1	4	41	1	2	2	1	3	4	1	2	0	1	0.714286	0	0	0	1834.46	54.4	23.8586	0	18	23	1,3,4	1	0	1	1	0	1	3	5	2	1	1	3	1	5	4	1	5	2	18
1	4	66	3	4	1	1	3	5	1	4	1	1	0.714286	0	1	0	2300.35	65	23.8751	0	5	61	1,2,4,5	1	1	0	1	1	0	3	5	5	5	5	5	1	5	4	5	5	2	25
1	4	47	2	2	1	1	1	2	1	4	0	1	8.17571	0	0	0	1962.86	65	23.8751	0	9	38	1,4	1	0	0	1	0	1	1	1	5	5	5	5	5	1	3	4	1	5	25
1	4	64	3	4	1	1	2	1	2	1	1	0	44	1	1	1	2793.37	65	23.8751	0	8	56	1,3,4	1	0	1	1	0	0	4	4	3	1	5	1	5	4	1	2	1	1	19
1	4	46	2	2	1	1	2	3	1	2	1	1	20.9085	0	0	1	2272.89	57.4	23.8918	0	5	41	1,4	1	0	0	1	0	1	3	5	2	5	5	2	3	5	3	1	2	2	23
1	4	45	2	2	1	1	3	1	2	3	1	1	62.7255	1	0	1	1655.11	61.2	23.9062	0	35	10	1,3,4	1	0	1	1	0	1	4	5	3	5	5	5	1	3	5	3	3	3	24
1	4	55	2	3	1	2	3	5	1	1	0	1	0.714286	1	1	1	2009.5	67.5	23.9158	0	6	49	1,2,3,4	1	1	1	1	0	0	3	1	4	5	5	4	1	5	3	2	3	2	23
1	4	54	2	3	2	1	2	5	1	1	0	0	0	1	0	0	4228.45	56	23.9224	0	9	45	1,2,3,4	1	1	1	1	0	1	1	5	3	1	5	5	1	5	1	1	1	1	13
1	4	36	1	1	2	1	3	4	1	3	0	0	25.1416	0	0	0	1507.6	60.5	23.931	0	9	27	1,2,3,4	1	1	1	1	0	1	5	5	2	5	5	5	1	5	4	4	5	5	27
1	4	37	1	1	2	1	3	3	1	2	0	0	0	0	0	0	3126.19	59	23.9361	0	5	32	1,4	1	0	0	1	0	1	5	5	1	1	5	1	1	1	1	3	5	4	14
1	4	61	3	4	1	1	2	3	1	1	0	1	83.634	1	0	0	2380.12	59	23.9361	0	5	56	1,2,3,4	1	1	1	1	0	0	1	4	3	5	5	4	3	4	1	5	2	3	20
1	4	63	3	4	1	1	3	5	1	3	1	1	0.714286	1	0	1	2277.8	70	23.939	0	18	45	1,3,4	1	0	1	1	0	1	3	5	2	5	5	5	5	5	4	1	5	3	27
1	4	55	2	3	1	1	2	3	1	3	0	0	62.8584	0	0	0	2187.04	70	23.939	0	9	46	1,4	1	0	0	1	0	1	4	1	5	5	5	1	1	5	1	1	1	2	23
1	4	36	1	1	1	1	1	5	1	2	1	1	0.714286	0	0	1	1812.58	70	23.939	0	8	28	1,2,3,4	1	1	1	1	0	1	4	1	2	5	1	1	1	1	3	4	3	2	18
1	4	46	2	2	1	1	1	4	1	2	1	1	0	0	0	0	1261.83	70	23.939	0	18	28	1,2,4,5	1	1	0	1	1	1	3	4	2	5	5	5	1	5	3	5	3	2	21
1	4	55	2	3	1	1	3	4	1	1	1	0	44	1	0	1	1931.25	75	23.9395	0	6	49	1,4	1	0	0	1	0	1	3	5	5	5	1	5	1	5	5	1	1	1	25
1	4	50	2	3	1	1	1	5	1	4	0	0	1.64289	0	0	0	2221.19	64.4	23.9441	0	9	41	1,3,4	1	0	1	1	0	0	3	5	5	5	5	5	1	5	3	1	5	1	23
1	4	59	2	3	1	1	3	5	1	1	1	0	0.32867	1	0	1	2076.22	68.4	23.9487	0	7	52	1,2,3,4	1	1	1	1	0	0	4	5	4	5	5	1	1	5	3	5	5	5	27
1	4	45	2	2	1	1	2	1	2	1	0	1	25	0	0	0	1171.12	67.6	23.9512	0	6	39	1,4	1	0	0	1	0	1	4	5	1	5	5	4	1	3	5	4	5	2	21
1	4	60	3	4	2	1	1	5	1	1	0	1	0.714286	1	0	0	1822.97	54.7	23.99	0	10	50	1,2,3,4,5	1	1	1	1	1	1	1	5	3	4	5	5	5	5	5	1	1	1	24
1	4	32	1	1	2	1	3	4	1	4	0	1	0.714286	0	0	0	2102.18	57.6	24.2874	1	10	22	1,4	1	0	0	1	0	1	3	5	2	1	5	5	1	1	1	3	5	5	14
1	4	60	3	4	1	1	1	1	2	2	1	1	62.7255	1	0	0	3467.99	50.1	25.1999	1	6	54	1,2,3,4,5	1	1	1	1	1	1	3	5	3	5	1	5	5	5	3	1	1	1	25
1	4	43	1	2	2	2	3	5	1	1	0	1	14.9346	1	0	1	1420.65	72.6	25.7228	1	16	27	1,4	1	0	0	1	0	1	3	5	5	5	5	5	5	5	4	3	3	3	30
1	4	59	2	3	1	1	3	5	1	3	1	1	2.98693	1	0	0	2124.88	77	25.7276	1	5	54	1,2,3,4	1	1	1	1	0	1	4	1	2	3	5	1	1	1	1	5	5	5	17
1	4	63	3	4	1	1	3	5	1	1	1	1	20.9085	0	0	0	1849.78	74	26.2188	1	7	56	1,2,3,4	1	1	1	1	0	1	3	5	3	5	5	5	5	5	4	3	2	5	30
1	4	40	1	2	1	1	3	3	1	4	0	1	0.714286	0	0	1	3357.96	78.3	26.6216	1	12	28	1,3	1	0	1	0	0	1	3	1	3	5	5	4	1	4	1	1	2	3	20
1	4	41	1	2	1	1	1	1	2	4	1	1	4.50857	0	0	1	939.261	78	27.31	1	20	21	1,3,4	1	0	1	1	0	0	1	1	2	1	1	5	1	1	5	3	5	1	12
1	4	54	2	3	1	1	3	1	2	1	0	0	0	1	1	0	1574.19	62.2	23.996	1	5	49	1,4	1	0	0	1	0	0	3	1	5	5	5	5	1	1	4	5	5	4	23
1	4	54	2	3	2	2	3	4	1	1	0	0	0	1	0	1	2918.71	65.4	24.022	1	6	48	1,2,4	1	1	0	1	0	1	3	5	5	1	4	2	4	5	5	1	3	1	24
1	4	53	2	3	1	1	3	4	1	3	0	1	0.714286	0	0	0	1879.44	66.2	24.0238	1	6	47	1,2,3,4,5	1	1	1	1	1	1	1	5	2	5	1	5	1	5	5	2	5	2	21
1	4	47	2	2	2	1	3	5	1	3	0	0	0	0	0	1	2055.66	57	24.0344	1	8	39	1,3,4	1	0	1	1	0	1	3	5	5	5	5	5	5	5	1	3	5	1	25
1	4	78	3	5	1	1	2	5	1	1	0	1	0.714286	1	0	0	2003.24	62.3	24.0346	1	7	71	1,4	1	0	0	1	0	1	3	5	3	1	5	1	1	4	3	4	2	5	20
1	4	51	2	3	2	1	3	4	1	1	0	1	11.9477	1	0	0	2379.72	60	24.0346	1	6	45	1,2,4	1	1	0	1	0	1	3	5	5	5	3	5	1	1	5	5	1	4	24
1	4	64	3	4	1	1	3	1	2	1	0	0	0	1	0	0	2144.1	60	24.0346	1	9	55	1,4	1	0	0	1	0	1	1	1	3	1	1	5	1	1	3	2	1	1	11
1	4	45	2	2	2	1	1	1	2	1	0	1	0.06302	0	0	0	1009.4	60	24.0346	1	18	27	1,3,4	1	0	1	1	0	1	5	1	1	3	3	4	3	1	4	3	3	1	18
1	4	44	1	2	1	1	3	4	1	4	1	1	3.38143	0	0	1	2157.13	72	24.0569	1	24	20	1,2,4	1	1	0	1	0	1	4	5	2	5	5	5	2	5	5	2	2	4	27
1	4	67	3	4	1	1	3	5	1	1	1	1	141.905	1	0	0	2259.91	65.5	24.0588	1	10	57	1,4	1	0	0	1	0	1	3	5	3	5	1	5	1	5	1	2	4	5	23
1	4	64	3	4	1	1	2	1	2	1	0	1	5.97386	1	0	0	2248.89	65.5	24.0588	1	23	41	1,3,4	1	0	1	1	0	1	3	5	4	2	5	4	1	4	4	3	2	1	19
1	4	62	3	4	1	1	2	5	1	1	1	1	0	0	0	0	2214.15	67.1	24.0597	1	9	53	1,2,3,4	1	1	1	1	0	1	5	5	5	5	1	5	1	5	4	3	5	1	26
1	4	56	2	3	2	2	3	5	1	1	0	1	85.7143	0	0	0	1715.08	52	24.064	1	10	46	1,3	1	0	1	0	0	1	3	5	1	5	5	5	4	4	3	3	2	4	24
1	4	44	1	2	2	1	1	5	1	1	0	0	0	0	0	0	1573.36	55.6	24.0651	1	6	38	1,4	1	0	0	1	0	1	3	5	2	5	5	5	4	5	3	4	5	4	26
1	4	63	3	4	2	1	2	1	2	2	0	0	56.5752	1	0	0	2384.99	53.8	24.0713	1	5	58	1,2,4,5	1	1	0	1	1	1	4	5	5	5	5	5	1	5	4	3	1	2	26
1	4	52	2	3	1	1	2	3	1	2	1	0	1.4696	0	0	0	2105.46	64	24.0882	1	8	44	1,4	1	0	0	1	0	0	1	5	5	5	5	1	1	5	4	1	2	4	25
1	4	59	2	3	2	1	3	5	1	3	0	0	1.97133	1	0	1	2200.44	56.4	24.0933	1	9	50	1,2,3,4	1	1	1	1	0	1	3	1	5	5	5	1	1	5	3	4	2	#NULL!	#NULL!
1	4	49	2	2	2	1	2	1	2	1	0	0	12.5752	1	0	0	2059.36	52.1	24.1103	1	10	39	1,4	1	0	0	1	0	1	3	3	5	5	5	5	1	1	4	1	5	1	20
1	4	52	2	3	2	1	2	5	1	3	0	0	5.8696	0	0	0	2438.95	51.4	24.1133	1	9	43	1,4	1	0	0	1	0	1	4	5	3	5	5	1	1	1	3	1	2	5	22
1	4	53	2	3	1	1	3	1	2	1	1	0	0	0	0	0	1936.61	63.3	24.1198	1	9	44	1,2,3,4,5	1	1	1	1	1	0	1	5	2	1	1	1	1	1	4	4	2	1	11
1	4	69	3	4	2	1	3	5	1	2	0	0	0	1	0	1	786.83	55	24.1217	1	9	60	1,3,4	1	0	1	1	0	1	5	2	1	5	5	3	1	5	5	2	5	3	25
1	4	66	3	4	1	1	1	1	2	1	0	0	0.49289	0	0	1	1238.58	55	24.1217	1	9	57	1,3,4	1	0	1	1	0	0	3	5	5	4	1	5	1	5	5	4	5	3	26
1	4	48	2	2	2	2	2	4	1	1	0	0	0.98578	0	0	0	2092.55	64.1	24.1259	1	6	42	1,4	1	0	0	1	0	1	3	5	5	5	1	4	5	5	4	1	2	2	29
1	4	65	3	4	1	1	3	5	1	1	0	1	16.6667	1	1	0	1557.48	61	24.1288	1	9	56	1,3,4	1	0	1	1	0	0	3	5	5	5	5	5	5	1	3	5	2	5	27
1	4	48	2	2	1	1	3	1	2	2	1	1	15	0	1	1	2751.99	65.7	24.1322	1	9	39	4,5	0	0	0	1	1	0	3	5	5	5	5	5	5	5	1	3	1	2	26
1	4	37	1	1	2	2	1	2	1	2	0	0	0	0	1	1	1304.3	58	24.1415	1	8	29	1,4	1	0	0	1	0	0	1	5	1	5	3	1	5	1	5	1	5	1	19
1	4	67	3	4	2	1	3	3	1	4	0	1	6.66667	1	1	1	2027.42	58	24.1415	1	9	58	1,2,3,4	1	1	1	1	0	0	4	5	5	5	5	5	5	4	3	4	1	5	31
1	4	52	2	3	2	1	2	5	1	2	0	0	0.23	1	0	0	1367.8	62.6	24.1503	1	5	47	1,4	1	0	0	1	0	1	1	4	2	5	1	5	1	1	4	2	5	3	17
1	4	72	3	5	1	1	2	1	2	1	0	0	0	1	0	0	874.702	63.4	24.1579	1	7	65	1,3	1	0	1	0	0	1	4	5	2	1	1	5	1	5	4	5	1	5	22
1	4	74	3	5	1	1	2	5	1	2	0	0	0	0	0	0	1553.64	69	24.1588	1	17	57	1,3,4	1	0	1	1	0	1	3	1	5	1	1	1	1	5	1	5	5	5	21
1	4	35	1	1	1	1	3	2	1	3	0	0	37.7168	0	0	0	2220.65	68.2	24.1638	1	9	26	1,3,4	1	0	1	1	0	1	3	5	3	5	1	5	5	5	4	3	2	3	28
1	4	39	1	1	2	1	1	1	2	3	0	1	0.714286	0	0	0	1501.56	68.2	24.1638	1	5	34	1,4	1	0	0	1	0	1	3	1	3	5	5	5	5	5	3	5	2	5	29
1	4	51	2	3	1	2	2	1	2	4	0	1	0.714286	0	0	0	1407.45	61.9	24.1797	1	8	43	1,3,4	1	0	1	1	0	1	4	5	2	5	5	5	1	1	4	5	1	1	18
1	4	52	2	3	1	1	2	4	1	4	0	0	251.425	0	0	0	1761.49	72.4	24.1906	1	9	43	1,2,3,4	1	1	1	1	0	1	3	5	2	5	5	4	4	1	3	2	1	1	19
1	4	66	3	4	2	1	1	1	2	2	0	0	0	1	1	1	2935.34	53	24.1965	1	9	57	1,3,4	1	0	1	1	0	0	5	1	2	1	4	5	5	5	3	1	5	1	22
1	4	52	2	3	1	1	1	3	1	4	0	1	0.714286	0	0	0	2366.67	71.6	24.2023	1	5	47	1,3,4	1	0	1	1	0	1	4	5	4	3	5	2	5	5	3	2	2	3	27
1	4	36	1	1	1	1	3	2	1	4	0	0	0	0	0	0	2054.24	66.7	24.2053	1	8	28	1,4	1	0	0	1	0	1	3	5	2	5	5	5	5	5	3	2	2	#NULL!	#NULL!
1	4	33	1	1	2	1	3	5	1	3	0	0	5.75	0	0	0	1653.29	62	24.2188	1	5	28	1,4	1	0	0	1	0	1	4	5	5	5	4	5	5	1	5	3	5	1	26
1	4	70	3	5	1	1	1	5	1	3	1	1	0.714286	1	0	0	3109	70	24.2215	1	5	65	1,3,4	1	0	1	1	0	1	4	5	5	5	5	5	5	5	5	3	1	2	31
1	4	35	1	1	1	1	3	5	1	2	0	0	2.9304	0	0	0	3669.56	70	24.2215	1	6	29	1,3	1	0	1	0	0	1	3	5	3	5	1	5	5	5	1	3	2	5	27
1	4	47	2	2	1	1	2	1	2	2	1	1	0.714286	0	0	0	3898.78	70	24.2215	1	7	40	1,4	1	0	0	1	0	1	1	5	3	5	5	5	1	5	5	1	5	1	21
1	4	46	2	2	1	1	1	2	1	3	0	1	85.7143	0	0	0	1710.46	70	24.2215	1	9	37	1,2,3,4	1	1	1	1	0	1	3	5	3	5	5	5	5	5	5	2	1	4	30
1	4	44	1	2	1	1	3	3	1	2	0	1	19.2857	0	0	0	2064.11	70	24.2215	1	8	36	1,4	1	0	0	1	0	0	3	5	5	5	5	5	5	5	3	2	2	#NULL!	#NULL!
1	4	74	3	5	2	1	1	5	1	2	0	1	0.714286	1	0	0	1306.46	54.5	24.2222	1	9	65	1,4	1	0	0	1	0	1	3	5	3	5	5	5	5	4	5	4	3	4	29
1	4	67	3	4	2	1	3	5	1	2	0	1	1.15	1	1	1	1402.65	60.5	24.2349	1	5	62	1,4	1	0	0	1	0	0	4	4	5	1	5	5	1	5	5	2	1	3	24
1	4	59	2	3	1	1	3	1	2	3	1	1	4.50857	0	0	0	2203.01	60.5	24.2349	1	7	52	1,3	1	0	1	0	0	1	3	5	2	5	5	5	5	3	1	3	3	4	23
1	4	45	2	2	2	1	2	4	1	3	0	0	14.6696	0	1	0	2232.02	56	24.2382	1	5	40	1,3,4	1	0	1	1	0	0	4	5	5	5	5	5	3	4	3	1	1	2	26
1	4	38	1	1	2	1	1	4	1	2	0	0	0	0	0	0	2197.74	56	24.2382	1	7	31	1,2,4	1	1	0	1	0	1	4	1	1	4	5	5	5	1	1	1	5	1	17
1	4	44	1	2	1	1	1	2	1	2	0	1	0.714286	1	0	0	2267.83	66.8	24.2415	1	20	24	1,3,4	1	0	1	1	0	1	3	5	3	5	5	5	5	4	3	4	5	#NULL!	#NULL!
1	4	55	2	3	1	1	3	5	1	2	0	0	18.8584	0	0	0	2708.25	66	24.2424	1	9	46	1,2,3,4,5	1	1	1	1	1	1	3	5	3	5	5	5	5	5	3	3	1	5	29
1	4	36	1	1	2	1	3	2	1	3	0	0	1.64289	0	0	0	1114.5	66	24.2424	1	10	26	1,3,4	1	0	1	1	0	1	5	1	3	1	1	1	1	1	3	3	5	#NULL!	#NULL!
1	4	61	3	4	2	1	3	5	1	4	0	0	0	0	0	0	1617.34	55.3	24.2533	1	17	44	4,5	0	0	0	1	1	1	3	5	4	5	5	5	5	5	1	5	3	5	28
1	4	65	3	4	2	1	2	5	1	1	0	0	0	1	1	1	1165.1	51	24.2568	1	9	56	1,4	1	0	0	1	0	0	3	1	2	4	4	3	1	3	3	5	5	2	18
1	4	60	3	4	1	1	3	5	1	2	1	1	7.14286	0	0	1	3126.38	62.1	24.2578	1	6	54	1,3,4	1	0	1	1	0	1	4	5	5	3	5	5	1	5	1	1	2	5	24
1	4	54	2	3	1	1	1	1	2	1	0	1	41.817	0	0	0	1949.68	69.3	24.2639	1	6	48	1,4	1	0	0	1	0	1	3	4	5	5	5	5	1	1	3	5	1	5	23
1	4	70	3	5	1	1	1	5	1	3	1	0	176	0	0	1	2167.98	63.7	24.2722	1	6	64	1,4	1	0	0	1	0	1	4	5	2	5	5	5	1	5	5	3	2	5	27
1	4	53	2	3	1	1	2	5	1	1	0	0	0	1	0	0	856.239	66.9	24.2778	1	10	43	1,2,4	1	1	0	1	0	1	1	1	2	1	1	1	1	1	5	5	5	3	14
1	4	38	1	1	1	1	3	2	1	4	1	1	0.714286	0	0	0	2141.07	71	24.281	1	9	29	1,2,3,4	1	1	1	1	0	1	3	5	1	5	5	4	4	4	4	2	2	4	25
1	4	38	1	1	1	1	1	3	1	4	0	1	0.714286	0	0	0	3325.11	71	24.281	1	7	31	1,2,3,4	1	1	1	1	0	1	3	3	5	5	5	5	5	1	1	4	3	5	25
1	4	78	3	5	2	1	2	5	1	4	0	0	3.7752	1	0	0	1740.01	57.6	24.2874	1	15	63	1,2,4	1	1	0	1	0	1	5	5	3	4	1	1	1	1	1	3	5	2	17
1	4	45	2	2	2	1	2	5	1	1	0	1	0.714286	1	1	1	3381.27	53.2	24.2878	1	19	26	1,2,3,4	1	1	1	1	0	0	3	5	2	5	5	5	5	5	1	3	1	4	25
1	4	52	2	3	1	1	3	4	1	2	0	1	10	1	0	1	2292.33	67.2	24.2988	1	13	39	1,2,3,4	1	1	1	1	0	1	3	5	5	5	5	5	5	5	4	4	1	4	31
1	4	53	2	3	1	1	1	5	1	1	0	0	12.5752	1	0	0	1609.4	67	24.3141	1	7	46	1,4	1	0	0	1	0	0	1	5	3	5	4	3	1	4	5	5	5	4	23
1	4	78	3	5	1	1	3	5	1	3	1	1	29.8693	0	1	0	2193.37	67	24.3141	1	6	72	4,5	0	0	0	1	1	0	4	3	2	5	5	5	5	5	5	5	1	2	28
1	4	42	1	2	1	1	3	1	2	3	0	1	2.98693	0	0	0	2484.15	69.5	24.3339	1	8	34	1,4	1	0	0	1	0	1	1	4	1	5	1	1	1	1	1	3	5	2	12
1	4	55	2	3	2	1	3	1	2	1	0	1	19.0476	0	0	0	1741.66	60	24.3418	1	8	47	1,2,3,4,5	1	1	1	1	1	1	3	5	1	5	5	1	1	3	4	5	3	3	20
1	4	45	2	2	2	1	2	1	2	1	0	1	16.6667	0	0	0	1934.97	60	24.3418	1	6	39	1,3,4	1	0	1	1	0	1	1	3	5	5	5	5	1	1	3	1	3	5	21
1	4	60	3	4	1	1	2	1	2	2	1	1	20.9085	1	1	0	2182.52	60	24.3418	1	20	40	1,3,4	1	0	1	1	0	0	3	5	2	5	5	1	5	4	5	4	2	5	29
1	4	51	2	3	2	1	3	5	1	3	0	0	0.98578	0	1	0	1701.09	60	24.3418	1	5	46	1,2,4	1	1	0	1	0	0	3	5	5	5	5	5	4	4	5	3	2	#NULL!	#NULL!
1	4	43	1	2	2	1	3	5	1	2	0	0	18.8584	0	0	0	1552.37	60	24.3418	1	19	24	1,2,4	1	1	0	1	0	1	4	5	1	5	5	5	5	4	5	3	1	2	26
1	4	31	1	1	2	1	1	2	1	4	0	1	0.714286	0	0	0	2538.6	60	24.3418	1	5	26	1,2,4	1	1	0	1	0	1	3	5	2	5	4	5	5	5	1	4	5	2	23
1	4	41	1	2	2	1	3	2	1	1	0	0	14.6696	0	0	0	1530.47	57	24.3496	1	9	32	1,4	1	0	0	1	0	1	3	5	2	5	5	5	1	5	3	5	5	1	20
1	4	53	2	3	2	1	2	1	2	2	0	0	0	1	0	1	1810.17	51.2	24.352	1	6	47	1,2,4	1	1	0	1	0	1	3	5	2	5	5	4	1	1	4	1	2	2	18
1	4	63	3	4	2	1	1	1	2	3	0	0	0	0	0	0	1238.81	49.8	24.3533	1	10	53	1,4	1	0	0	1	0	1	3	5	4	5	5	5	1	3	5	4	3	5	26
1	4	57	2	3	2	2	3	5	1	2	0	0	0	1	1	1	1104.62	60.8	24.3551	1	7	50	1,3,4	1	0	1	1	0	0	3	1	2	5	5	5	5	5	3	4	1	5	28
1	4	47	2	2	1	1	3	2	1	4	0	1	0.714286	1	0	0	1858.5	70.4	24.3599	1	6	41	1,3	1	0	1	0	0	1	3	5	5	5	5	5	5	1	3	5	3	4	26
1	4	38	1	1	1	1	1	4	1	2	0	0	8.8	0	0	0	2352.86	61.6	24.3661	1	9	29	1,2,3,4	1	1	1	1	0	1	3	4	3	5	5	5	5	5	3	3	1	4	28
1	4	49	2	2	2	1	3	4	1	4	0	0	2.46422	0	0	0	3114.7	59.3	24.3672	1	16	33	1,4	1	0	0	1	0	1	1	5	5	5	5	1	1	1	1	3	2	3	17
1	4	64	3	4	2	1	2	1	2	1	0	0	31.4248	1	0	1	2638.52	57.8	24.3717	1	18	46	1,4	1	0	0	1	0	1	3	5	5	5	5	5	5	4	3	4	2	2	27
1	4	75	3	5	1	2	2	3	1	2	1	1	15.78	1	0	1	2830.03	63.2	24.3818	1	9	66	1,4	1	0	0	1	0	1	3	5	3	5	5	5	1	1	1	3	5	2	16
1	4	68	3	4	1	1	2	5	1	2	0	1	21.4286	0	1	0	634.806	64	24.3865	1	16	52	1,3,4	1	0	1	1	0	0	3	1	5	1	1	5	1	5	5	5	3	1	21
1	4	63	3	4	2	1	2	1	2	1	0	0	0	1	0	0	1619.65	52.7	24.388	1	6	57	1,2,4	1	1	0	1	0	1	1	5	5	5	1	5	1	1	4	5	5	#NULL!	#NULL!
1	4	38	1	1	1	2	3	4	1	2	0	0	0.88	0	0	0	2301.07	73	24.3911	1	5	33	1,3,4	1	0	1	1	0	1	3	1	1	5	5	1	5	1	1	2	5	3	19
1	4	62	3	4	2	1	1	5	1	1	0	1	0	0	0	0	2112.5	61.7	24.4057	1	6	56	1,2,3,4	1	1	1	1	0	1	4	5	4	5	5	5	5	5	3	1	2	1	27
1	4	38	1	1	1	1	2	1	2	1	0	0	0	0	0	0	1955.52	64.1	24.4246	1	9	29	1,2,3,4,5	1	1	1	1	1	1	1	5	4	5	5	5	1	1	1	5	2	4	17
1	4	34	1	1	2	1	1	4	1	2	0	0	0	0	0	1	1916.02	61	24.4352	1	7	27	1,2,3,4	1	1	1	1	0	1	3	5	3	5	5	5	5	1	1	3	2	2	20
1	4	43	1	2	2	1	1	4	1	3	0	0	2.3	0	0	0	1694.65	61	24.4352	1	6	37	1,4	1	0	0	1	0	1	3	5	5	5	5	5	5	5	5	4	2	4	32
1	4	34	1	1	1	1	3	1	2	4	0	0	0	0	0	0	710.54	74	24.4418	1	6	28	1,3,4	1	0	1	1	0	1	3	5	1	1	5	5	1	5	5	5	5	5	21
1	4	65	3	4	2	1	1	5	1	4	0	1	71.4286	1	0	0	2551.93	55	24.4444	1	16	49	1,2,4	1	1	0	1	0	1	4	5	5	5	5	5	5	5	1	3	2	3	28
1	4	72	3	5	2	1	2	5	1	2	0	0	0.76659	0	0	0	1718.17	55	24.4444	1	10	62	1,2,3,4,5	1	1	1	1	1	1	1	1	3	5	1	4	1	1	3	2	5	4	18
1	4	43	1	2	2	1	2	3	1	2	0	1	0.65711	0	0	0	993.669	55	24.4444	1	8	35	1,2,3,4	1	1	1	1	0	1	3	3	1	2	3	2	5	1	4	3	3	#NULL!	#NULL!
1	4	46	2	2	2	1	3	3	1	2	0	1	0.714286	0	0	0	888.834	55	24.4444	1	6	40	1,4	1	0	0	1	0	1	1	5	4	5	5	5	1	1	5	5	5	3	20
1	4	48	2	2	2	1	2	5	1	1	0	1	0.714286	0	0	0	1953.81	55	24.4444	1	5	43	1,2,3,4	1	1	1	1	0	1	4	5	3	5	4	5	1	5	4	3	5	1	23
1	4	70	3	5	2	2	1	5	1	2	0	0	0	1	0	1	794.934	55	24.4444	1	9	61	1	1	0	0	0	0	0	3	4	2	1	1	5	4	5	5	4	5	3	23
1	4	55	2	3	1	1	2	5	1	4	0	0	0	0	0	1	1824.74	69	24.4473	1	7	48	1,2,4	1	1	0	1	0	1	3	4	5	1	5	5	5	1	5	2	5	3	23
1	4	49	2	2	2	1	2	4	1	2	0	0	0	0	0	0	1548.78	69	24.4473	1	5	44	1,2,3,4	1	1	1	1	0	1	3	5	3	5	5	5	1	5	5	1	2	1	23
1	4	37	1	1	1	1	1	4	1	4	0	0	0	0	0	1	1473.86	68.2	24.4541	1	10	27	1,4	1	0	0	1	0	1	1	5	2	5	5	5	5	1	3	4	5	4	21
1	4	55	2	3	2	1	3	1	2	2	0	1	0.714286	1	0	1	3080.12	56.5	24.4546	1	9	46	1,4	1	0	0	1	0	1	4	5	5	5	1	4	1	1	1	1	2	2	19
1	4	33	1	1	2	1	3	5	1	4	0	1	0.714286	0	0	0	1902.47	58	24.4561	1	6	27	1,2,3,4	1	1	1	1	0	1	3	5	3	5	5	5	4	5	4	1	3	2	26
1	4	69	3	4	1	1	3	2	1	3	0	1	0.714286	0	1	1	1822.52	73.2	24.4579	1	5	64	1,4	1	0	0	1	0	0	3	5	3	5	5	4	1	5	3	3	5	4	24
1	4	53	2	3	1	1	1	4	1	3	0	1	4.50857	0	0	0	2381.14	65.8	24.4646	1	5	48	1,3,4	1	0	1	1	0	1	3	5	5	5	5	5	5	5	1	5	2	1	25
1	4	48	2	2	2	1	2	5	1	1	0	0	0	0	0	0	2450.87	58.8	24.4745	1	7	41	4,5	0	0	0	1	1	1	4	5	2	5	5	5	1	1	3	2	4	4	20
1	4	45	2	2	1	1	3	3	1	1	1	0	100.575	0	0	1	3374.97	58.8	24.4745	1	7	38	1,2,3,4	1	1	1	1	0	0	3	1	5	2	5	1	1	1	1	1	5	5	18
1	4	57	2	3	1	1	1	1	2	2	0	0	0	1	1	0	1131.35	58.1	24.4982	1	8	49	1,4	1	0	0	1	0	0	1	3	3	5	3	5	5	3	5	3	1	1	23
1	4	70	3	5	1	1	1	5	1	2	1	1	5.97386	1	0	1	1238.57	66.7	24.4995	1	5	65	1,3,4	1	0	1	1	0	1	3	5	4	1	5	1	1	5	5	5	2	1	20
1	4	75	3	5	2	2	1	5	1	1	0	0	0	1	0	0	1300.42	50.1	24.5	1	17	58	1,4	1	0	0	1	0	1	4	5	2	2	1	5	1	1	5	4	1	2	17
1	4	53	2	3	1	1	2	1	2	1	1	1	0.98578	0	0	0	1223.13	70	24.5089	1	7	46	1,4	1	0	0	1	0	1	3	5	3	1	1	1	1	1	5	5	2	4	18
1	4	65	3	4	2	2	1	5	1	1	0	0	0	1	0	0	1786.95	53	24.5268	1	8	57	1,2,4	1	1	0	1	0	1	3	5	1	2	4	1	1	4	3	2	5	4	18
1	4	70	3	5	2	2	1	1	2	1	0	1	0.714286	1	0	0	2162.9	53	24.5268	1	5	65	1,2,3,4	1	1	1	1	0	1	4	5	1	4	1	5	5	1	5	5	1	5	25
1	4	51	2	3	1	1	2	1	2	2	1	1	29.8693	1	0	0	2531.66	66	24.539	1	6	45	1,2,4	1	1	0	1	0	1	3	5	1	1	5	5	1	5	3	2	2	1	15
1	4	49	2	2	1	1	3	3	1	1	0	1	2.25429	1	0	0	2852.34	66	24.539	1	7	42	1,2,3,4,5	1	1	1	1	1	1	3	5	2	5	5	5	1	5	3	1	2	1	20
1	4	47	2	2	1	1	3	3	1	2	0	1	19.2857	0	0	0	1593.43	70.1	24.544	1	6	41	1,2,4	1	1	0	1	0	1	3	5	1	5	5	5	5	1	5	3	2	4	24
1	4	40	1	2	1	1	2	5	1	2	0	1	7.14286	0	0	0	2553.63	59	24.5578	1	9	31	1,2,3,4,5	1	1	1	1	1	1	3	5	3	5	5	4	5	5	1	2	3	2	24
1	4	50	2	3	2	1	1	1	2	1	0	0	0	0	0	0	1437.62	59	24.5578	1	19	31	1,4	1	0	0	1	0	1	3	5	5	5	5	4	1	4	5	2	3	4	27
1	4	75	3	5	2	1	1	1	2	1	0	0	88	1	1	0	1293.58	56	24.5603	1	19	56	1,3,4	1	0	1	1	0	0	1	5	5	5	5	5	1	5	5	5	1	2	24
1	4	62	3	4	2	1	2	1	2	2	0	1	35.7143	1	0	0	1370.08	56	24.5603	1	5	57	1,4	1	0	0	1	0	1	3	3	3	5	5	4	1	3	5	1	2	1	21
1	4	48	2	2	1	1	3	3	1	3	0	0	0.98578	1	0	0	1385.56	62.1	24.5639	1	8	40	1,2,3,4,5	1	1	1	1	1	1	3	1	5	1	1	1	1	1	3	5	5	3	17
1	4	42	1	2	1	1	3	5	1	2	1	1	6.76286	1	0	1	2459.72	71	24.5675	1	6	36	1,2,4	1	1	0	1	0	1	3	5	2	5	5	5	5	5	4	1	1	#NULL!	#NULL!
1	4	59	2	3	1	1	2	5	1	2	1	1	0.714286	1	0	0	2299.47	60.6	24.5852	1	7	52	1,4	1	0	0	1	0	1	1	5	2	5	1	5	1	1	5	1	2	4	19
1	4	55	2	3	1	1	3	3	1	4	1	1	41.817	0	0	0	3340.47	69.4	24.589	1	9	46	1,2,4	1	1	0	1	0	1	3	1	1	1	5	1	1	4	1	1	1	1	12
1	4	48	2	2	2	1	1	2	1	2	0	1	71.4286	0	0	1	1382.92	55.7	24.5913	1	23	25	1,4	1	0	0	1	0	1	3	4	2	5	5	5	5	5	5	4	3	2	27
1	4	68	3	4	2	1	1	1	2	2	0	1	15.78	0	0	1	2530.52	56.1	24.6042	1	9	59	1,4	1	0	0	1	0	1	1	5	5	1	1	1	1	1	3	1	5	3	15
1	4	49	2	2	2	1	2	1	2	1	0	1	0.714286	1	1	0	1524.18	58	24.6156	1	6	43	1,4	1	0	0	1	0	0	4	1	3	5	4	5	4	2	4	4	#NULL!	#NULL!	#NULL!
1	4	63	3	4	2	1	1	1	2	2	0	0	44	0	0	0	1505.86	53.2	24.6194	1	8	55	1,4	1	0	0	1	0	1	3	4	5	5	5	1	1	1	4	5	5	5	24
1	4	48	2	2	2	1	2	4	1	2	0	0	0	0	0	1	1206.31	53.2	24.6194	1	9	39	1,4	1	0	0	1	0	1	1	3	5	5	1	3	1	1	5	3	5	#NULL!	#NULL!
1	4	48	2	2	2	1	2	1	2	2	0	0	6.9	0	0	1	1930.22	53.2	24.6194	1	10	38	1,2,3,4,5	1	1	1	1	1	0	3	1	5	4	1	3	1	5	5	1	5	2	25
1	4	52	2	3	1	1	1	3	1	2	0	1	0.714286	0	0	0	2852.79	69.5	24.6244	1	5	47	1,3,4	1	0	1	1	0	1	3	5	5	5	5	5	1	1	4	2	2	2	21
1	4	43	1	2	1	1	3	2	1	3	1	1	29.8693	0	0	0	1614.25	72.9	24.6417	1	6	37	1,2,4	1	1	0	1	0	1	1	5	5	1	1	5	1	1	4	3	5	5	18
1	4	40	1	2	2	1	2	5	1	1	0	0	37.7168	0	0	0	2444.34	56.2	24.648	1	9	31	1,2,3,4	1	1	1	1	0	1	3	5	5	5	5	5	5	5	4	1	2	1	28
1	4	62	3	4	2	1	1	1	2	2	0	0	4.4	1	1	1	1249.55	63.1	24.6484	1	6	56	1,3,4	1	0	1	1	0	0	4	1	1	5	1	5	1	1	3	5	1	2	17
1	4	64	3	4	1	1	3	3	1	4	1	1	15.8552	0	0	0	3219.11	63.9	24.6518	1	6	58	1,2,3,4	1	1	1	1	0	1	3	5	2	1	5	5	1	5	1	3	2	3	16
1	4	77	3	5	2	2	1	1	2	2	0	0	88	1	0	0	3100.93	54	24.653	1	5	72	1,2,3,4	1	1	1	1	0	0	4	5	3	5	5	5	5	5	1	1	2	#NULL!	#NULL!
1	4	71	3	5	2	2	2	1	2	3	0	0	0	1	0	0	1023.78	60	24.6548	1	6	65	1,2,3,4	1	1	1	1	0	1	1	5	2	5	5	5	5	1	4	4	1	2	20
1	4	78	3	5	1	1	1	5	1	1	0	0	1.4696	1	0	1	1047.7	60	24.6548	1	5	73	1,2,4	1	1	0	1	0	1	3	3	1	1	1	5	1	5	5	5	5	4	20
1	4	49	2	2	2	1	3	1	2	2	0	1	0.714286	0	0	0	1070.56	60	24.6548	1	10	39	1,2,3,4,5	1	1	1	1	1	1	1	4	2	5	4	5	1	4	4	3	3	4	21
1	4	46	2	2	1	1	2	3	1	2	0	0	0	1	0	0	2815.43	60	24.6548	1	9	37	1,2,4	1	1	0	1	0	1	3	5	5	5	5	1	4	4	1	2	3	2	24
1	4	79	3	5	1	1	1	1	2	3	0	1	0.714286	1	0	0	2240.19	68.8	24.6692	1	9	70	1,2,4,5	1	1	0	1	1	1	3	5	5	5	5	5	5	5	3	2	1	5	31
1	4	62	3	4	2	1	2	5	1	3	0	1	22.619	1	0	0	2145.28	57	24.6711	1	5	57	1,4	1	0	0	1	0	1	3	5	5	5	5	5	1	5	5	1	2	5	29
1	4	50	2	3	2	1	2	2	1	4	0	1	14.2857	1	0	0	1090.21	57	24.6711	1	6	44	1,3,4	1	0	1	1	0	1	3	5	3	5	1	5	5	5	5	5	2	5	31
1	4	50	2	3	2	1	3	1	2	2	0	0	25.1416	0	0	0	2367.52	57	24.6711	1	6	44	1,4	1	0	0	1	0	1	3	4	3	3	5	5	1	1	3	3	1	4	18
1	4	49	2	2	1	1	2	1	2	1	0	1	0.714286	0	0	0	1717.77	73	24.6755	1	12	37	1,4	1	0	0	1	0	1	3	5	2	1	5	3	1	1	5	4	1	1	14
1	4	48	2	2	2	1	2	1	2	2	0	1	8.96079	1	0	0	1854.15	61.6	24.6755	1	6	42	1,2,4	1	1	0	1	0	1	1	1	2	1	5	5	1	1	4	3	1	2	12
1	4	50	2	3	1	1	2	5	1	1	1	1	8.96079	1	0	0	2147.72	68	24.677	1	5	45	1,2,4	1	1	0	1	0	1	4	5	3	5	5	5	5	4	3	3	1	2	26
1	4	49	2	2	2	1	2	1	2	1	0	0	0.49289	1	1	0	1668.72	59.3	24.6826	1	9	40	1,2,3,4	1	1	1	1	0	0	3	3	3	5	5	4	5	1	4	2	5	1	22
1	4	41	1	2	1	1	2	1	2	1	0	1	42.8571	1	0	0	2586.72	70.5	24.684	1	7	34	1,3	1	0	1	0	0	1	3	5	2	5	5	5	5	5	1	2	2	3	24
1	4	33	1	1	2	1	1	5	1	4	0	0	82.9752	0	0	0	2034.64	64	24.6904	1	5	28	1,2,3,4	1	1	1	1	0	1	3	5	1	5	5	5	4	4	1	4	2	#NULL!	#NULL!
1	4	61	3	4	2	1	1	1	2	2	0	1	0.714286	1	0	0	1632.99	57.8	24.6914	1	6	55	1,2,3,4	1	1	1	1	0	1	3	5	5	3	5	5	1	5	4	2	4	2	23
1	4	39	1	1	1	1	1	1	2	2	0	0	8.8	0	0	1	1300.03	69.7	24.6953	1	8	31	1,2,3,4,5	1	1	1	1	1	1	1	1	2	5	5	5	5	5	5	5	5	5	28
1	4	68	3	4	2	1	1	1	2	4	0	1	7.14286	1	0	1	2161.7	64.3	24.714	1	7	61	1,3	1	0	1	0	0	1	1	5	2	5	5	5	1	5	1	1	2	2	17
1	4	48	2	2	2	1	2	1	2	1	0	0	0	0	0	0	1601.64	54.5	24.714	1	9	39	1,4	1	0	0	1	0	1	3	5	1	4	5	5	2	1	4	3	2	1	16
1	4	62	3	4	2	2	2	4	1	3	0	1	13.3333	0	0	1	1045.65	52.7	24.7232	1	6	56	4,5	0	0	0	1	1	0	3	5	1	5	4	5	5	3	3	4	4	5	25
1	4	39	1	1	1	1	1	1	2	4	1	1	2.25429	0	0	0	1274.32	74	24.7252	1	5	34	1,3,4,5	1	0	1	1	1	1	1	1	5	5	5	4	1	5	5	3	2	4	26
1	4	72	3	5	1	2	2	5	1	2	0	0	10.604	1	0	0	4917.42	63.3	24.7266	1	10	62	1,2,3,4,5	1	1	1	1	1	1	4	5	3	1	1	5	5	5	1	1	5	1	20
1	4	42	1	2	2	1	3	3	1	2	0	1	0.714286	1	0	1	2385.81	52	24.7325	1	6	36	1,4	1	0	0	1	0	1	1	5	1	5	5	5	1	5	3	3	5	1	17
1	4	49	2	2	1	1	2	3	1	2	0	1	9.01714	1	0	0	3449.8	56.4	24.7358	1	18	31	1,3,4	1	0	1	1	0	1	3	5	5	5	5	5	4	5	1	2	2	1	24
1	4	43	1	2	1	1	3	2	1	3	1	1	14.9346	0	0	0	3183.26	74.9	24.7391	1	8	35	1,4	1	0	0	1	0	1	4	5	3	3	5	5	1	5	3	3	1	5	24
1	4	46	2	2	1	1	1	2	1	2	1	1	2.25429	1	0	1	1855.78	71.5	24.7405	1	8	38	1,2,4	1	1	0	1	0	1	4	1	2	5	5	5	5	5	4	1	2	5	30
1	4	40	1	2	1	2	3	2	1	1	0	0	12.5752	0	0	0	2916.06	61	24.7475	1	9	31	1,2,4	1	1	0	1	0	1	3	5	4	5	5	5	5	4	1	4	5	3	25
1	4	72	3	5	1	1	1	5	1	1	1	0	1.15	0	0	1	1337.24	61	24.7475	1	9	63	4,5	0	0	0	1	1	1	1	5	5	1	1	5	5	5	5	5	2	2	24
1	4	70	3	5	1	1	2	5	1	2	0	0	12.5752	1	0	1	1235.98	70.7	24.754	1	9	61	1,2,4	1	1	0	1	0	1	3	5	3	5	5	5	1	1	5	5	5	3	21
1	4	61	3	4	2	1	1	1	2	1	0	1	3.33333	0	0	0	685.06	45.8	24.7621	1	6	55	1,3,4	1	0	1	1	0	1	1	4	2	2	5	1	1	1	5	5	2	4	16
1	4	63	3	4	2	2	1	5	1	2	0	1	0.714286	0	0	0	2052.02	59.5	24.7659	1	9	54	1,3,4	1	0	1	1	0	1	4	5	4	5	5	5	5	5	3	5	3	4	30
1	4	54	2	3	1	1	3	5	1	1	0	0	0	0	0	1	1193.13	64.2	24.7676	1	9	45	1,3,4	1	0	1	1	0	1	1	1	2	4	1	5	1	1	5	3	5	1	15
1	4	63	3	4	2	1	3	5	1	3	0	0	12.5752	1	0	1	1578.3	65	24.7676	1	9	54	1,4	1	0	0	1	0	1	3	5	3	3	5	1	1	5	3	5	3	3	21
1	4	47	2	2	2	1	2	3	1	2	0	0	0	0	0	0	1591.64	58	24.7768	1	9	38	1,3	1	0	1	0	0	1	3	5	3	5	1	1	1	5	3	5	5	1	21
1	4	70	3	5	2	1	2	1	2	4	0	0	0	1	0	0	1829.77	50	24.7967	1	8	62	1,3,4	1	0	1	1	0	1	4	4	2	1	5	1	1	1	1	2	2	1	11
1	4	49	2	2	2	2	2	4	1	1	0	0	0	1	0	1	1011.38	50	24.7967	1	10	39	1,2,3,4	1	1	1	1	0	1	3	5	3	5	5	5	5	1	5	4	1	5	27
1	4	43	1	2	2	1	3	5	1	2	0	1	0.714286	0	0	0	2165.26	57.3	24.8009	1	7	36	1,4	1	0	0	1	0	1	3	4	2	5	5	5	5	1	1	1	2	3	20
1	4	61	3	4	1	1	2	5	1	1	0	0	10.2696	1	1	1	1709.49	70	24.8016	1	16	45	1,5	1	0	0	0	1	0	1	5	2	5	1	5	1	5	4	3	5	2	20
1	4	42	1	2	1	1	3	1	2	1	0	1	0.714286	0	0	0	2167.99	70	24.8016	1	5	37	1,3,4	1	0	1	1	0	1	3	5	1	4	1	5	5	5	5	2	2	5	28
1	4	38	1	1	1	1	3	2	1	1	1	1	14.2857	1	0	1	2153.51	70	24.8016	1	7	31	1,2,3,4	1	1	1	1	0	1	3	3	3	1	1	5	1	1	1	2	5	5	15
1	4	67	3	4	1	1	2	5	1	1	1	1	0.714286	1	0	0	1487.06	70	24.8016	1	8	59	1,2,3,4,5	1	1	1	1	1	1	1	1	3	1	5	5	1	1	4	2	5	3	14
1	4	39	1	1	1	1	1	4	1	4	1	1	42.8314	0	0	1	2181.09	81.3	24.8161	1	6	33	1,2,3,4,5	1	1	1	1	1	1	4	5	1	5	5	5	1	1	4	5	5	5	21
1	4	43	1	2	1	1	3	1	2	2	0	1	3.33333	0	0	1	3318.81	81.3	24.8161	1	5	38	1,4	1	0	0	1	0	1	3	5	5	5	5	5	1	5	1	1	1	4	24
1	4	69	3	4	1	1	3	5	1	4	0	0	0	1	0	0	1581.01	60.4	24.8192	1	9	60	1,3,4	1	0	1	1	0	1	3	4	1	5	5	1	1	1	5	1	5	#NULL!	#NULL!
1	4	50	2	3	1	1	3	1	2	2	0	1	41.817	0	0	0	2612.02	60.4	24.8192	1	6	44	1,4	1	0	0	1	0	1	3	5	2	5	5	5	1	4	3	1	1	3	21
1	4	47	2	2	2	1	3	3	1	2	0	0	12.5752	0	0	0	1802.68	58.9	24.8356	1	5	42	1,2,4	1	1	0	1	0	1	3	5	4	5	5	5	5	1	3	3	3	3	24
1	4	47	2	2	2	1	3	1	2	2	0	1	0.714286	0	0	0	2396.37	62	24.8358	1	6	41	1,3,4	1	0	1	1	0	1	1	1	5	4	5	1	1	1	3	2	3	3	18
1	4	36	1	1	1	1	3	2	1	3	0	1	70.4762	0	0	1	1408.91	62	24.8358	1	6	30	1,2,3,4	1	1	1	1	0	1	3	3	5	5	4	4	4	3	3	5	5	3	26
1	4	54	2	3	1	1	3	5	1	3	0	0	44	1	0	1	2042.91	70.1	24.837	1	17	37	1,2,3,4	1	1	1	1	0	1	3	5	5	5	5	5	1	5	4	3	5	#NULL!	#NULL!
1	4	66	3	4	2	1	2	5	1	3	0	0	0	0	0	0	1157.27	62.8	24.8408	1	7	59	1,2,3,4	1	1	1	1	0	1	3	5	5	5	5	1	1	5	4	5	1	4	27
1	4	51	2	3	2	1	2	5	1	4	0	1	0.714286	1	0	0	2033.99	66	24.841	1	12	39	1,4	1	0	0	1	0	1	3	4	1	5	5	5	4	4	5	2	3	#NULL!	#NULL!
1	4	45	2	2	1	1	2	1	2	1	0	0	0	0	0	0	1456.04	66	24.841	1	9	36	1,4	1	0	0	1	0	1	3	5	4	4	1	5	1	5	3	4	5	3	23
1	4	53	2	3	1	1	3	5	1	1	1	1	29.8693	0	0	0	2137.65	66	24.841	1	8	45	1,2,3,4	1	1	1	1	0	1	1	5	2	1	5	5	1	1	3	3	5	4	13
1	4	56	2	3	1	1	1	1	2	1	0	0	2.16867	0	0	0	2055.28	65.2	24.8438	1	10	46	1,4	1	0	0	1	0	1	3	5	5	4	5	5	5	5	3	1	1	2	27
1	4	54	2	3	1	1	3	3	1	2	0	0	31.4248	1	0	1	1815.05	64.4	24.8447	1	6	48	4	0	0	0	1	0	1	3	5	2	5	5	5	1	5	3	5	2	2	21
1	4	31	1	1	1	1	1	2	1	4	1	1	0.714286	0	0	1	2196.31	75.3	24.8712	1	18	13	1,3,4	1	0	1	1	0	1	3	5	1	5	5	5	1	5	1	4	5	3	19
1	4	34	1	1	1	1	3	4	1	4	0	0	0	0	0	0	684.782	70.2	24.8724	1	9	25	1,3,4	1	0	1	1	0	1	1	1	1	5	1	5	1	1	4	5	5	5	18
1	4	53	2	3	1	1	2	1	2	1	0	1	3.33333	1	0	0	1007.6	59	24.8777	1	9	44	1,2,4	1	1	0	1	0	1	3	3	2	4	5	5	1	1	5	5	1	1	17
1	4	42	1	2	2	1	3	1	2	2	0	1	28.5714	0	0	0	1783.07	59	24.8777	1	10	32	1,4	1	0	0	1	0	1	1	5	3	5	5	5	5	4	5	2	3	5	28
1	4	64	3	4	2	1	2	1	2	4	0	1	8.96079	1	1	1	1817.97	59	24.8777	1	5	59	1,4	1	0	0	1	0	0	3	5	5	5	5	3	4	4	3	4	1	5	29
1	4	45	2	2	2	1	3	4	1	2	0	0	0	0	0	0	2199.21	59	24.8777	1	5	40	1,4	1	0	0	1	0	0	4	5	5	5	5	5	1	5	3	4	2	3	26
1	4	41	1	2	1	1	3	1	2	1	0	0	0	0	0	0	2018.58	59	24.8777	1	5	36	1,4	1	0	0	1	0	0	3	1	2	4	5	5	5	3	4	3	3	#NULL!	#NULL!
1	4	42	1	2	1	1	1	1	2	2	0	1	0.714286	0	0	0	2246.11	68.6	24.8948	1	7	35	1,4	1	0	0	1	0	1	3	1	2	5	5	5	4	4	1	2	2	4	23
1	4	52	2	3	2	1	2	1	2	2	0	0	1.15	1	0	0	1581.07	60.6	24.9014	1	5	47	1,2,4	1	1	0	1	0	1	5	1	1	5	5	1	1	1	3	2	5	3	19
1	4	56	2	3	1	1	3	5	1	3	1	1	14.9346	1	1	1	2719.89	58.3	24.905	1	8	48	1,4	1	0	0	1	0	0	1	5	3	5	5	5	4	5	4	1	3	1	23
1	4	52	2	3	2	1	2	5	1	1	0	1	0.714286	0	0	0	1627.63	55.3	24.9088	1	17	35	1,4	1	0	0	1	0	1	4	5	1	5	4	5	5	4	4	3	3	3	26
1	4	52	2	3	1	1	3	3	1	1	0	0	12.5752	1	0	0	2127.64	61.4	24.9097	1	6	46	1,2,4	1	1	0	1	0	1	3	1	5	5	1	1	1	1	5	3	5	5	25
1	4	37	1	1	1	1	1	4	1	4	0	1	0.714286	1	0	0	1914.5	72	24.9135	1	6	31	1,4	1	0	0	1	0	1	4	5	2	5	5	5	5	5	3	2	3	5	29
1	4	38	1	1	1	1	2	4	1	4	1	1	41.817	0	0	1	2856.22	72	24.9135	1	9	29	1,2,3,4	1	1	1	1	0	1	3	1	2	5	5	5	5	5	5	2	2	2	27
1	4	32	1	1	1	1	3	2	1	4	0	1	57.1429	0	0	1	2160.5	72	24.9135	1	5	27	1,2,4	1	1	0	1	0	1	3	5	5	5	5	5	5	5	4	3	2	2	29
1	4	39	1	1	1	1	1	2	1	2	0	0	12.5752	0	0	1	2458.34	72	24.9135	1	6	33	1,3,4	1	0	1	1	0	1	3	1	2	5	5	5	5	5	3	1	5	2	25
1	4	43	1	2	2	2	1	1	2	1	0	0	0	0	0	1	1663.54	63	24.9199	1	5	38	1,4	1	0	0	1	0	1	3	3	5	1	5	2	1	3	5	4	2	4	22
1	4	70	3	5	1	1	1	5	1	3	1	1	57.1429	1	1	0	3065	63.8	24.9219	1	5	65	1,2,3,4,5	1	1	1	1	1	0	4	5	3	5	5	5	5	5	1	5	5	4	27
1	4	31	1	1	1	1	1	5	1	2	0	1	14.2857	0	0	0	1993.79	71.2	24.9291	1	10	21	1,3	1	0	1	0	0	1	3	5	2	5	5	5	5	5	1	3	3	3	24
1	4	62	3	4	2	2	1	5	1	2	0	1	42.8571	0	0	0	845.777	56.1	24.9333	1	9	53	1,2,3,4,5	1	1	1	1	1	1	3	3	3	2	3	1	1	1	3	5	3	4	17
1	4	59	2	3	1	1	3	1	2	2	0	0	1.15	1	0	0	2751.04	67.1	24.9479	1	5	54	1,4	1	0	0	1	0	1	3	5	5	5	5	5	3	5	5	4	3	2	28
1	4	53	2	3	1	1	3	1	2	3	0	1	83.634	1	0	0	2287.99	72.1	24.9481	1	5	48	1,3,4	1	0	1	1	0	1	3	5	3	5	5	1	1	1	3	5	1	1	17
1	4	69	3	4	1	1	2	1	2	1	0	0	150	1	0	0	1441.99	62.3	24.9559	1	6	63	1,3,4	1	0	1	1	0	1	5	5	5	5	1	5	1	1	3	5	5	3	23
1	4	67	3	4	1	1	1	5	1	3	1	1	62.7255	1	1	0	1334.08	69.6	24.9561	1	9	58	1,3	1	0	1	0	0	0	3	2	2	3	3	5	2	4	5	5	3	3	22
1	4	55	2	3	1	1	1	5	1	1	0	1	59.7386	1	1	0	2518.23	65.5	24.9581	1	9	46	1,2,3,4,5	1	1	1	1	1	0	3	5	5	5	1	5	5	5	4	1	1	2	29
1	4	66	3	4	1	1	2	1	2	1	0	1	17.619	0	1	1	954.259	64.7	24.9605	1	19	47	1,4	1	0	0	1	0	0	1	1	2	1	1	1	1	1	5	5	5	3	14
1	4	30	1	1	2	1	1	4	1	4	0	0	0	0	0	1	599.951	59.2	24.9621	1	30	0	1,3,4	1	0	1	1	0	1	1	1	1	5	1	1	1	1	5	4	5	3	17
1	4	45	2	2	2	1	2	4	1	2	0	0	0	1	0	0	1483.38	60	24.974	1	6	39	1,2,4	1	1	0	1	0	1	3	5	5	5	1	4	5	1	4	3	5	#NULL!	#NULL!
1	4	74	3	5	1	2	2	5	1	3	0	1	0.714286	1	0	0	2830.36	60	24.974	1	8	66	1,3,4	1	0	1	1	0	1	3	5	5	5	5	5	1	5	4	2	3	1	24
1	4	43	1	2	2	1	1	4	1	3	0	0	62.8584	0	0	0	1157.28	60	24.974	1	13	30	1,2,3,4	1	1	1	1	0	1	3	5	2	5	5	5	4	4	5	5	5	3	26
1	4	45	2	2	2	1	3	3	1	1	0	0	0	0	0	0	1108.51	60	24.974	1	9	36	1,3,4	1	0	1	1	0	1	3	5	2	5	5	5	5	1	5	5	5	5	26
1	4	56	2	3	1	1	1	3	1	2	1	1	41.817	0	1	0	1902.45	60	24.974	1	9	47	1,2,4	1	1	0	1	0	0	4	2	3	2	5	5	1	5	3	5	3	4	22
1	4	75	3	5	1	1	2	5	1	1	0	1	0.714286	1	1	1	1407.79	60	24.974	1	16	59	1,3	1	0	1	0	0	0	4	1	1	1	1	1	5	5	4	5	1	1	21
1	4	52	2	3	1	1	2	1	2	1	0	0	0	1	0	0	1266.73	68	24.977	1	17	35	1,3	1	0	1	0	0	1	5	1	2	5	1	1	1	1	5	1	5	1	20
1	4	44	1	2	1	1	2	1	2	1	0	1	0.714286	0	0	0	2346.02	68	24.977	1	5	39	1,4	1	0	0	1	0	1	3	5	2	5	5	4	5	1	5	1	2	1	22
1	4	32	1	1	2	1	3	4	1	3	0	1	0	0	0	0	1238.58	56.2	24.9778	1	9	23	1,2,4	1	1	0	1	0	1	3	1	1	5	5	4	5	5	3	3	5	2	24
1	4	47	2	2	1	1	3	3	1	4	0	1	29.8693	1	0	1	1639.55	70.5	24.9787	1	7	40	1,2,3,4	1	1	1	1	0	1	3	5	3	4	5	4	5	4	3	5	5	4	26
1	4	47	2	2	2	1	3	3	1	1	0	1	35.7143	0	0	0	1154.04	54	24.9896	1	9	38	1,4	1	0	0	1	0	1	3	2	1	5	1	1	1	5	4	5	1	4	23
1	4	64	3	4	1	1	2	1	2	2	0	1	14.9346	0	0	0	2357.69	65.6	24.9962	1	6	58	1,2,4	1	1	0	1	0	1	3	4	3	5	5	4	5	5	3	2	3	1	25
1	4	47	2	2	1	1	2	4	1	2	1	1	0.714286	0	0	1	843.626	64	25	1	9	38	1,4	1	0	0	1	0	1	1	1	1	5	1	5	1	1	5	2	5	#NULL!	#NULL!
1	4	69	3	4	1	1	3	5	1	4	1	1	0.714286	1	0	1	1104.69	64	25	1	9	60	1,2,3,4,5	1	1	1	1	1	0	3	5	4	1	3	5	4	5	3	5	3	3	23
1	4	51	2	3	2	1	2	1	2	2	0	0	11.7304	1	1	1	2326.42	59.3	25.0042	1	6	45	1,4	1	0	0	1	0	0	3	5	5	5	5	5	5	4	1	3	2	4	27
1	4	50	2	3	1	1	3	1	2	1	1	1	0.714286	0	0	0	1466.07	74	25.0135	1	9	41	1,3,4	1	0	1	1	0	1	1	5	5	1	5	1	1	5	3	5	5	4	20
1	4	57	2	3	2	2	1	1	2	2	0	0	2.3	0	0	0	1616.64	57.8	25.0173	1	6	51	1,3,4	1	0	1	1	0	1	1	1	4	5	5	5	1	1	3	5	3	4	19
1	4	65	3	4	1	1	2	3	1	3	1	0	4.4	1	0	0	3286.6	67.3	25.0223	1	9	56	1,2,4	1	1	0	1	0	0	4	4	3	1	1	5	5	5	1	2	5	5	24
1	4	66	3	4	1	1	2	1	2	1	0	1	42.8571	1	0	0	2763.16	71.5	25.0341	1	8	58	1,3,4	1	0	1	1	0	1	1	5	4	5	5	4	4	5	3	1	1	2	24
1	4	55	2	3	2	2	2	1	2	2	0	0	18.8584	0	0	0	2524.07	63.3	25.0386	1	16	39	1,4	1	0	0	1	0	1	1	4	4	5	5	1	1	4	1	1	3	2	18
1	4	37	1	1	2	1	3	5	1	4	0	1	14.2857	0	0	0	1970.64	63.3	25.0386	1	8	29	1,2,3,4,5	1	1	1	1	1	1	3	5	3	5	5	5	5	5	1	3	3	5	27
1	4	47	2	2	1	1	2	1	2	1	0	1	1.80343	1	0	0	1080.7	75	25.0593	1	7	40	1,3,4	1	0	1	1	0	1	3	5	2	5	5	4	1	1	4	5	1	4	20
1	4	37	1	1	2	1	1	4	1	4	0	1	0.714286	0	0	0	2349.77	61	25.0657	1	9	28	1,3,4	1	0	1	1	0	1	3	1	1	4	5	5	5	5	3	1	3	4	25
1	4	66	3	4	2	2	3	5	1	2	0	0	4.92867	1	0	1	2154.37	66.6	25.0668	1	8	58	1,2,4	1	1	0	1	0	0	3	5	5	5	1	1	5	1	4	4	5	5	28
1	4	64	3	4	1	1	3	5	1	2	0	0	1.64289	1	1	1	2242.28	55.7	25.089	1	16	48	1,4	1	0	0	1	0	0	3	5	5	3	3	5	5	5	4	1	4	3	28
1	4	60	3	4	2	1	1	1	2	2	0	0	0.03841	1	0	0	1362.05	53.5	25.0985	1	9	51	1,4	1	0	0	1	0	1	4	5	1	5	5	5	4	5	4	5	3	5	28
1	4	67	3	4	2	1	1	1	2	1	0	0	0	1	0	1	1261.42	58	25.1039	1	5	62	1,2,4	1	1	0	1	0	1	4	4	3	5	3	2	1	5	5	2	4	1	24
1	4	47	2	2	2	1	2	3	1	2	0	1	13.3333	0	0	0	1467.96	61.1	25.1068	1	6	41	1,3,4	1	0	1	1	0	1	1	5	3	5	5	5	5	4	5	2	2	1	24
1	4	37	1	1	2	1	1	4	1	3	0	0	25.1416	0	0	1	1891.05	65.9	25.1105	1	7	30	1,2,3,4,5	1	1	1	1	1	1	4	1	3	5	5	5	5	5	4	3	5	4	30
1	4	52	2	3	1	1	2	3	1	2	0	1	71.4286	1	0	0	1828.04	64.3	25.1172	1	6	46	1,3,4	1	0	1	1	0	1	4	1	5	5	5	5	1	1	3	3	5	2	21
1	4	34	1	1	1	1	3	2	1	4	0	1	5	0	0	0	1479.43	75.2	25.1261	1	5	29	1,4	1	0	0	1	0	1	5	2	4	4	5	5	1	4	3	4	2	5	26
1	4	56	2	3	1	1	1	1	2	1	0	1	2.25429	1	0	0	2167.62	70.1	25.1354	1	23	33	1,3,4	1	0	1	1	0	1	3	1	5	5	5	5	5	5	3	3	1	2	28
1	4	32	1	1	2	1	3	1	2	2	0	0	0	0	0	1	1028.14	60.8	25.1445	1	9	23	1,3,4	1	0	1	1	0	1	3	5	3	5	5	4	5	4	3	4	2	3	26
1	4	55	2	3	2	1	2	1	2	1	0	0	0.16422	1	1	1	2002.69	66	25.1486	1	9	46	1,3,4	1	0	1	1	0	0	1	5	3	4	5	5	1	1	3	3	5	4	17
1	4	46	2	2	1	1	3	4	1	1	0	0	20	0	0	1	2534.28	69.3	25.1488	1	6	40	1,4	1	0	0	1	0	1	1	5	1	1	1	1	1	4	4	2	3	2	14
1	4	50	2	3	1	1	2	1	2	2	1	1	83.634	1	0	0	4377.89	72.7	25.1557	1	9	41	1,2,3,4	1	1	1	1	0	1	3	1	3	4	5	5	1	5	1	3	2	1	18
1	4	32	1	1	1	1	1	4	1	2	0	1	0.714286	1	0	0	995.948	71	25.1559	1	18	14	1,2,3,4	1	1	1	1	0	1	1	1	1	5	5	5	1	5	4	4	3	3	20
1	4	63	3	4	1	1	2	5	1	1	0	1	41.817	1	1	0	1912.84	71	25.1559	1	16	47	1,3,4	1	0	1	1	0	0	3	5	1	4	5	5	2	5	5	3	1	2	22
1	4	37	1	1	1	1	1	4	1	3	1	1	10	0	0	1	700.346	71	25.1559	1	9	28	1,4	1	0	0	1	0	1	1	5	1	1	5	5	1	1	4	5	5	4	13
1	4	41	1	2	1	1	1	4	1	4	0	1	33.5714	0	0	1	2333.67	71	25.1559	1	6	35	1,2,3,4	1	1	1	1	0	1	3	4	3	5	4	3	2	4	1	5	2	#NULL!	#NULL!
1	4	39	1	1	1	1	3	4	1	4	1	1	27.0514	0	0	0	2564.44	71	25.1559	1	5	34	1,2,3,4	1	1	1	1	0	1	3	4	3	5	5	5	1	5	1	5	2	4	22
1	4	74	3	5	1	1	3	1	2	1	0	0	14.6696	0	0	1	2447.47	62.8	25.1562	1	7	67	1,4	1	0	0	1	0	1	4	5	5	5	1	5	1	1	1	3	1	1	18
1	4	48	2	2	2	1	3	2	1	4	0	1	0.19159	0	0	0	874.097	60.5	25.1821	1	11	37	1,2,3,4	1	1	1	1	0	1	3	4	2	5	5	5	1	3	5	3	3	3	22
1	4	47	2	2	2	1	3	4	1	4	0	0	4.6	0	0	0	1679.31	58.2	25.1904	1	5	42	1,2,3,4	1	1	1	1	0	1	3	3	4	5	5	5	5	5	4	4	2	4	30
1	4	54	2	3	1	1	3	5	1	2	0	1	16.6667	0	0	1	2570.34	65.3	25.1919	1	6	48	1,3,4	1	0	1	1	0	1	3	4	5	5	5	5	1	4	1	2	1	2	21
1	4	67	3	4	2	1	1	1	2	1	0	1	0	0	0	0	2147.62	64.5	25.1953	1	8	59	4,5	0	0	0	1	1	1	3	5	5	5	5	5	1	1	3	5	5	3	21
1	4	62	3	4	1	1	3	2	1	3	0	1	23.8954	1	0	0	1666.79	62.9	25.1963	1	7	55	1,2,3,4	1	1	1	1	0	0	3	5	5	2	5	5	5	5	4	3	2	3	27
1	4	38	1	1	2	1	3	4	1	3	0	0	20.1168	0	0	0	1981.38	63.7	25.1968	1	5	33	1,2,3,4	1	1	1	1	0	1	3	4	4	5	5	5	5	3	4	1	5	2	26
1	4	64	3	4	2	1	1	1	2	2	0	0	3.94289	1	0	0	1249.59	59	25.204	1	23	41	1,3,4	1	0	1	1	0	1	3	5	3	5	5	5	1	4	4	5	5	3	23
1	4	74	3	5	2	1	3	5	1	1	0	0	0.32867	1	1	0	1200.78	53	25.2081	1	9	65	4,5	0	0	0	1	1	0	5	1	5	5	5	4	1	1	5	5	5	1	23
1	4	31	1	1	1	1	3	3	1	3	0	1	64.2857	0	0	0	1703.28	71.2	25.2268	1	10	21	1,4	1	0	0	1	0	1	4	5	1	5	5	5	5	5	3	4	5	5	28
1	4	59	2	3	2	2	1	1	2	1	0	1	5.97386	1	0	0	2510.54	61.4	25.2301	1	6	53	1,4	1	0	0	1	0	1	3	4	3	2	5	1	1	1	3	2	3	1	14
1	4	56	2	3	2	1	1	1	2	1	0	1	0.714286	1	0	0	1880.63	63.8	25.2363	1	8	48	1,5	1	0	0	0	1	1	3	3	2	4	5	4	1	1	3	5	3	3	17
1	4	44	1	2	2	1	3	1	2	1	0	1	3.28578	0	0	0	1520.33	55.3	25.2465	1	10	34	1,3	1	0	1	0	0	1	3	5	5	5	5	4	1	5	4	2	1	4	27
1	4	71	3	5	2	2	2	1	2	2	0	0	0.115	0	0	0	1081.77	55.3	25.2465	1	9	62	1,3,4	1	0	1	1	0	1	1	1	3	5	5	5	5	5	5	5	5	5	29
1	4	68	3	4	2	1	2	1	2	1	0	1	30.9524	1	0	0	1608.2	50.2	25.2502	1	16	52	1,4	1	0	0	1	0	1	3	5	5	1	5	5	5	5	5	2	5	1	25
1	4	53	2	3	2	1	3	4	1	2	0	0	0	1	0	0	2110.01	59.9	25.2572	1	8	45	1,3	1	0	1	0	0	1	1	5	2	5	5	5	5	4	3	4	3	3	23
1	4	48	2	2	1	1	1	1	2	1	1	1	8.64911	0	0	0	3552.64	73	25.2595	1	6	42	1,2,4	1	1	0	1	0	1	3	5	5	5	5	5	1	5	4	1	2	2	25
1	4	35	1	1	1	2	2	5	1	1	0	0	2.0944	0	0	0	1216.73	60.7	25.2653	1	6	29	1,2,4	1	1	0	1	0	1	3	1	2	1	1	1	4	5	5	3	5	#NULL!	#NULL!
1	4	62	3	4	2	1	3	5	1	2	0	1	27.4501	1	0	0	1911.65	54.6	25.2672	1	32	30	1,4	1	0	0	1	0	1	3	4	5	1	5	5	5	5	3	3	3	4	26
1	4	60	3	4	1	1	3	1	2	2	0	1	0.714286	0	1	1	1698.84	65.5	25.2691	1	6	54	1,3,4	1	0	1	1	0	0	4	5	2	1	1	5	1	1	4	3	5	5	18
1	4	73	3	5	2	2	3	5	1	3	0	0	18.8584	1	1	0	2439.12	56.1	25.2691	1	10	63	1,3,4	1	0	1	1	0	0	4	5	5	5	1	5	5	5	3	4	5	1	28
1	4	49	2	2	2	1	2	4	1	2	0	1	0.09867	0	0	0	2380.39	58.4	25.277	1	20	29	1,2,4	1	1	0	1	0	1	3	5	5	5	5	4	1	3	3	2	3	2	22
1	4	51	2	3	1	1	2	5	1	4	0	1	11.2714	0	1	0	2070.55	68	25.2826	1	6	45	1,3,4	1	0	1	1	0	0	3	5	5	5	5	5	4	1	3	2	1	3	24
1	4	49	2	2	2	1	1	4	1	1	0	0	27.0248	1	0	0	1403.17	51	25.2926	1	5	44	1,4,5	1	0	0	1	1	1	5	4	2	3	5	2	1	1	3	4	3	1	16
1	4	44	1	2	2	1	2	4	1	1	0	1	78.5714	0	0	0	2188.68	51	25.2926	1	7	37	1,3	1	0	1	0	0	1	3	4	5	4	5	5	1	5	4	1	2	2	24
1	4	38	1	1	2	1	3	5	1	2	0	0	3.124	0	0	0	1613.68	60	25.2994	1	8	30	1,3,4	1	0	1	1	0	1	3	5	5	5	5	5	5	5	5	3	5	3	31
1	4	43	1	2	1	1	3	1	2	1	0	0	0	1	0	0	1016.22	76.6	25.3006	1	6	37	1,2,3,4	1	1	1	1	0	1	3	5	4	1	1	1	1	1	5	5	5	5	20
1	4	49	2	2	2	1	3	4	1	3	0	0	0	1	1	1	1247.58	60.8	25.307	1	17	32	1,3,4	1	0	1	1	0	0	3	5	5	5	1	4	1	1	5	5	1	5	25
1	4	60	3	4	1	1	3	5	1	2	1	1	44.973	0	1	0	1443.06	61.6	25.3123	1	30	30	1,2,4	1	1	0	1	0	0	1	3	5	2	5	5	1	1	4	3	2	1	15
1	4	70	3	5	2	1	2	1	2	3	0	0	31.4248	0	0	0	1575.79	54.7	25.3135	1	16	54	1,4	1	0	0	1	0	1	3	2	2	5	5	5	4	5	5	1	3	1	25
1	4	74	3	5	1	1	3	5	1	3	0	1	10.3003	1	0	0	2758.46	64	25.3155	1	6	68	1,3,4	1	0	1	1	0	1	3	5	4	5	5	5	5	5	3	1	5	1	26
1	4	55	2	3	2	1	3	1	2	1	0	0	62.8584	1	0	0	1494.16	58.5	25.3203	1	16	39	1,3	1	0	1	0	0	1	3	5	5	5	4	5	1	1	4	3	3	5	24
1	4	45	2	2	2	2	3	1	2	1	0	0	0	1	0	1	2148.43	59.3	25.3321	1	5	40	1,4,5	1	0	0	1	1	1	1	1	5	2	5	5	1	1	3	1	5	2	15
1	4	72	3	5	2	1	2	5	1	3	0	0	0.23	1	0	0	2415.83	59.3	25.3321	1	9	63	1,3,4	1	0	1	1	0	1	4	5	5	1	1	1	1	1	1	5	3	3	16
1	4	67	3	4	2	1	2	5	1	2	0	0	0	0	0	1	1287.72	55.5	25.3378	1	9	58	1,2,3,4	1	1	1	1	0	1	3	4	1	5	4	5	5	1	4	3	1	4	23
1	4	43	1	2	1	1	3	5	1	4	0	1	0.714286	1	0	0	3132.05	66.5	25.3391	1	5	38	1,2,3,4,5	1	1	1	1	1	1	3	5	3	5	5	5	5	5	1	3	3	5	27
1	4	42	1	2	1	1	3	2	1	4	0	1	0.714286	1	0	0	3359.29	66.5	25.3391	1	7	35	1,2,3,4	1	1	1	1	0	1	3	5	3	5	5	5	1	5	1	2	1	3	21
1	4	48	2	2	1	1	3	2	1	2	1	1	4.28571	0	0	1	1213.41	69	25.3444	1	9	39	1,3,4	1	0	1	1	0	0	3	4	3	5	5	5	5	5	4	5	3	4	29
1	4	52	2	3	2	2	3	1	2	4	0	1	6.66667	0	0	0	2342.1	65.7	25.3462	1	6	46	1,2,4	1	1	0	1	0	1	3	4	5	5	5	5	5	5	3	1	1	2	28
1	4	63	3	4	1	1	3	1	2	2	1	1	59.7386	1	1	1	2515.41	70.7	25.3505	1	9	54	1,3,4	1	0	1	1	0	0	4	5	3	2	1	4	1	1	3	3	3	5	19
1	4	30	1	1	2	1	3	4	1	2	0	1	0.714286	0	0	0	1436.66	62.5	25.356	1	7	23	1,4,5	1	0	0	1	1	1	4	5	1	5	5	5	4	5	4	3	3	1	24
1	4	63	3	4	2	1	2	5	1	4	0	0	1.15	0	0	1	2212.97	62.5	25.356	1	5	58	1,2,3,4	1	1	1	1	0	0	4	5	4	5	5	5	5	4	4	1	1	2	28
1	4	64	3	4	2	1	1	1	2	1	0	1	21.4286	1	0	0	1759.77	56.3	25.3592	1	9	55	1,4	1	0	0	1	0	0	3	1	4	3	1	5	1	5	4	3	1	5	25
1	4	66	3	4	1	1	2	5	1	3	0	0	0	1	0	0	1236.48	67.4	25.3679	1	6	60	1,2,3,4,5	1	1	1	1	1	1	4	4	2	5	3	5	1	4	5	3	3	#NULL!	#NULL!
1	4	76	3	5	2	2	2	1	2	4	0	1	28.5714	0	0	1	1191.47	54.1	25.38	1	6	70	1,2,3,4	1	1	1	1	0	1	3	5	3	3	3	5	5	5	4	4	1	2	25
1	4	51	2	3	2	1	3	5	1	2	0	0	0	1	1	1	1712.54	65.8	25.3848	1	6	45	1,3,4	1	0	1	1	0	0	3	5	5	1	5	5	1	5	3	2	5	1	19
1	4	61	3	4	2	1	2	1	2	1	0	1	8.33333	1	0	0	1284.89	61	25.3902	1	5	56	1,3,4	1	0	1	1	0	1	3	4	4	2	4	1	1	5	4	2	1	5	24
1	4	43	1	2	1	1	1	2	1	1	1	1	28.5714	0	1	0	874.944	65	25.3906	1	9	34	1,2,3,4,5	1	1	1	1	1	0	4	5	2	3	4	1	1	4	5	4	5	3	22
[truncated: 996 more rows]
